# Supplementary material for: Genomic diversity and metabolic potential of marine Pseudomonadaceae
Source: Front Microbiol. 2023 Apr 6;14:1071039. doi: 10.3389/fmicb.2023.1071039 (PMC10165715; doi:10.3389/fmicb.2023.1071039)
Supplement: Supplementary file 2 [file Data_Sheet_2.xlsx]

## Sheet: TableS1
Table S1. List of Pseudomonas strain isolated in this study. Their source of isolation, collection date and individual rpoD accession numbers are also indicated.
Species	Strain	Origin	Date of Collection	Accession number (rpoD)
P. chaetocerotis	293	Chaetoceros gracilis	2018-04-12	MW465418
	536	Chaetoceros calcitrans	2018-05-17	JACFYX010000006
P. chengduensis	56	Chaetoceros calcitrans	2018-02-12	MW465415
	60	Chaetoceros calcitrans	2018-02-12	MW465416
	268	Chaetoceros calcitrans	2018-04-09	MW465417
	402	Isochrysis affinis galbana Tahiti	2018-05-14	JACFYZ010000005
	534	Chaetoceros calcitrans	2018-05-17	MW465432
	571	Chaetoceros gracilis	2018-05-17	MW465419
	572	Chaetoceros gracilis	2018-05-17	MW465420
	575	Chaetoceros gracilis	2018-05-17	MW465421
	610	Isochrysis affinis galbana Tahiti	2018-05-18	MW465422
	657	Chaetoceros calcitrans	2018-06-08	MW465423
	687	Chaetoceros gracilis	2018-06-08	MW465424
	689	Chaetoceros gracilis	2018-06-08	MW465433
	690	Chaetoceros gracilis	2018-06-08	MW465425
	692	Chaetoceros gracilis	2018-06-08	MW465426
	693	Chaetoceros gracilis	2018-06-08	MW465427
	694	Chaetoceros gracilis	2018-06-08	MW465428
	721	Chaetoceros calcitrans	2018-06-11	MW465429
	742	Chaetoceros gracilis	2018-06-11	MW465430
	743	Chaetoceros gracilis	2018-06-11	MW465431
P. toyotomiensis	718	Chaetoceros calcitrans	2018-06-11	JACFYY010000009
	720	Chaetoceros calcitrans	2018-06-11	MW465434

## Sheet: TableS2
Table S2: List of type strains of Pseudomonadaceae used in this study.
Species	Type strain	rpoD gene	Genome
Pseudomonas
Pseudomonas abietaniphila	ATCC 700689 = CIP 106708	FN554447.1	FNCO00000000.1
Pseudomonas aeruginosa	ATCC 10145 = LMG 1242 = DSM 50071	AB039607.1	CP012001.1
Pseudomonas aestus	CMAA1215	AVOY01000108.1	AVOY00000000.1
Pseudomonas agarici	ATCC 25941 = LMG 2112	AB039563.1	FOAR00000000.1
Pseudomonas akappagea	PS24 = CECT 9941 = LMG 31497	VXCP00000000.1	VXCP00000000.1
Pseudomonas alcaligenes	ATCC 14909 = NBRC 14159	AB039606.1	BATI00000000.1
Pseudomonas alcaliphila	LMG 23134 = JCM 10630	FN554448.1	FNAE00000000.1
Pseudomonas alkylphenolica	KL28 = JCM 16553	HE577794.1	CP009048.1
Pseudomonas allii	MAFF 301514 = ICMP 23680	LC548106.1	JABUHT000000000.1
Pseudomonas allokribbensis	IzPS23 = LMG 31525 = CECT 9961	CP062252.1	CP062252.1
Pseudomonas alloputida	LMG 29756	OLKK00000000.1	OLKK00000000.1
Pseudomonas alvandae	SWRI17	CP077080	CP077080
Pseudomonas amygdali	CFBP 3205 = NCPPB 2607 = LMG 13184	AB039509.1	JYHB00000000.1
Pseudomonas anatoliensis	P9 = CCUG 74755 = CECT 3172	JACOPT010000002.1	JACOPT000000000.1
Pseudomonas anguilliseptica	DSM 12111 = LMG 21629	FN554449.1	FNSC00000000.1
Pseudomonas antarctica	BS2772 = LMG 22709	FN554450.1	LT629704.1
Pseudomonas anuradhapurensis	RD8MR3	CP077097	CP077097
Pseudomonas argentinensis	LMG 22563	FN554451.1	FORC00000000.1
Pseudomonas arsenicoxydans	CECT 7543	HE800488.1	LT629705.1
Pseudomonas asgharzadehiana	SWRI132	CP077079	CP077079
Pseudomonas asiatica	RYU5	LC435053.1	BLJF00000000.1
Pseudomonas asplenii	LMG 2137 = ATCC 23835	AB039593.1	LT629777.1
Pseudomonas asturiensis	LMG 26898	FRDA00000000.1	FRDA00000000.1
Pseudomonas asuensis	JCM 13501	BMNW01000008.1	BMNW00000000.1
Pseudomonas atacamensis	M7D1 = LMG 24280	SSBS01000004.1	SSBS00000000.1
Pseudomonas atagosis	PS14 = CECT 9940 = LMG 31496	VXCA00000000.1	VXCA00000000.1
Pseudomonas avellanae	BPIC 631 = CIP 105176	FN554454.1	AKBS00000000.1
Pseudomonas aylmerense	S1E40	MAUE00000000.1	MAUE00000000.1
Pseudomonas azadiae	SWRI103	JAHSTY000000000	JAHSTY000000000
Pseudomonas azerbaijanoccidentalis	SWRI74	JAHSTU000000000	JAHSTU000000000
Pseudomonas azerbaijanorientalis	SWRI123	CP077078	CP077078
Pseudomonas azotoformans	IAM 1603 = LMG 21611	AB039547.1	LT629702.1
Pseudomonas baetica	a390 = CECT 7720	FN678357.1	PHHE00000000.1
Pseudomonas baltica	MBT-2 = DSM 111761 = LMG 31955	JACMYH010000008.1	JACMYH000000000.1
Pseudomonas bananamidigenes	BW11P2	LRUN00000000	LRUN00000000
Pseudomonas batumici	UCM_B-321	JXDG00000000.1	JXDG00000000.1
Pseudomonas benzenivorans	DSM 8628	HE800490.1	FNCT00000000.1
Pseudomonas bijieensis	L22-9 = CGMCC 1.18528 = LMG 31948	CP048810.1	CP048810.1
Pseudomonas bohemica	IA19	NKHL00000000.1	NKHL00000000.1
Pseudomonas borbori	DSM 17834 = LMG 23199	FN554456.1	FOWX00000000.1
Pseudomonas botevensis	COW3	JAHTKI000000000	JAHTKI000000000
Pseudomonas brassicacearum subsp. brassicacearum	DBK11 = DSM 13227 = CFBP 11706	AM084334.1	LT629713.1
Pseudomonas brassicae	MAFF 212427 = ICMP 23635	JAAHBU000000000.1	JAAHBU000000000.1
Pseudomonas brenneri	DSM 15294	FN554457.1	LT629800.1
Pseudomonas bubulae	TH39 = DSM 107389 = LMG 30831	UYJA01000004.1	UYJA00000000.1
Pseudomonas campi	S1-A32-2 = LMG 31521 = DSM 110222	CP053697.2	CP053697.2
Pseudomonas canadensis	2-92	AYTD00000000.1	AYTD00000000.1
Pseudomonas cannabina	CFBP 2341 = LMG 5096 = ICMP 2823	FN554458.1	LJPX00000000.1
Pseudomonas capeferrum	WCS358	JMIT01000005.1	JMIT00000000.1
Pseudomonas carbonaria	Wesi-4 = CCM 9017 = CIP 111764 = DSM 110367	CAJFCI000000000.1	CAJFCI000000000.1
Pseudomonas caricapapayae	LMG 2152 = ICMP 2855	AB039507.1	LJPW00000000.1
Pseudomonas carnis	DSM 107652 = LMG 30892	CABIVL010000001.1	CABIVL000000000.1
Pseudomonas caspiana	FBF102	HG805592.1	LOHF00000000.1
Pseudomonas cedrina subsp. cedrina	CFML 96-198 = DSM 17516	FN554459.1	LT629753.1
Pseudomonas cedrina subsp. fulgida	DSM 14938 = LMG 21467	HE586449.1	JAFHKH000000000.1
Pseudomonas cerasi	LMG 28609	LT222319.1	LT222319.1
Pseudomonas chengduensis	MBR = DSM 26382	JX042517.1	FMZQ00000000.1
Pseudomonas chlororaphis subsp. aurantiaca	NCIB 10068 = LMG 21630	FN554452.1	LT629747.1
Pseudomonas chlororaphis subsp. aureofaciens	DSM 6698 = LMG 1245 = ATCC 13985	FN554453.1	LT629738.1
Pseudomonas chlororaphis subsp. chlororaphis	DSM 50083 = ATCC 9446	AB039549.1	CP027712.1
Pseudomonas chlororaphis subsp. piscium	DSM 21509	LT629761.1	LT629761.1
Pseudomonas cichorii	ATCC 10857	AB039526.1	FNIK00000000.1
Pseudomonas citronellolis	LMG 18378	AB039604.1	FOLS00000000.1
Pseudomonas coleopterorum	CECT 8695 = LMG 28558	KM888187.1	FNTZ00000000.1
Pseudomonas composti	C2 = CCUG 59231	FR716577.1	FOWP00000000.1
Pseudomonas congelans	LMG 21466 = DSM 14939	FN554460.1	FNJH00000000.1
Pseudomonas corrugata	ATCC 29736 = NCPPB 2445	AB039566.1	LIGR00000000.1
Pseudomonas costantinii	LMG 22119	FN554461.1	MDDR00000000.1
Pseudomonas cremoricolorata	DSM 17059	FN554462.1	AUEA00000000.1
Pseudomonas cremoris	WS 5106 = DSM 111143 = LMG 31863	MT274666.1	JAAXCY000000000.1
Pseudomonas crudilactis	UCMA 17988	WXVV00000000.1	WXVV00000000.1
Pseudomonas cuatrocienegasensis	CIP 109853	FOFP00000000.1	FOFP00000000.1
Pseudomonas cyclaminis	MAFF 301449 = ICMP 23720	LC582671.1	JADDUM000000000.1
Pseudomonas daroniae	FRB 228 = LMG 31087 = NCPPB 4672	QJUH01000011.1	QJUH00000000.1
Pseudomonas deceptionensis	DSM 26521 = CECT 7677	GU936596.1	JYKX00000000.1
Pseudomonas defluvii	WCHP16 = GDMCC1.1215 = CCTCC AB 2017103 = KCTC 52991	MT074679.1	MBPN00000000.1
Pseudomonas delhiensis	RLD-1	HE800493.1	FNEC00000000.1
Pseudomonas donghuensis	HYS	AJJP00000000.1	AJJP00000000.1
Pseudomonas dryadis	FRB 230 = LMG 31087 = NCPPB 4673	QJUN01000001.1	QJUN00000000.1
Pseudomonas duriflava	CGMCC 1.6858 = KCTC 22129	HE800494.1	VLKY00000000.1
Pseudomonas edaphica	RD25 = LMG 30152 = CECT 9373	VBVZ01000045.1	VBVZ00000000.1
Pseudomonas ekonensis	COR58	JAHSTS000000000	JAHSTS000000000
Pseudomonas endophytica	BSTT44;CECT 8691T	LN624763.1	LLWH00000000.1
Pseudomonas entomophila	L48	CT573326.1	CT573326.1
Pseudomonas eucalyptola	NP-1 = CCTCC M2018494 = JCM 33572	CP056030.1	CP056030.1
Pseudomonas extremaustralis	DSM 17835	JN814374.1/HE800495.1	LT629689.1
Pseudomonas extremorientalis	LMG 19695	FN554464.1	MDGK00000000.1
Pseudomonas fakonensis	COW40	CP077076	CP077076
Pseudomonas farris	SWRI79	JAHSTV000000000	JAHSTV000000000
Pseudomonas farsensis	SWRI107	JABWRF000000000	JABWRF000000000
Pseudomonas fildesensis	KG01 = CECT 9084 = DSM 102036	LFMW01000004.1	LFMW00000000.1
Pseudomonas flavescens	LMG 18387	FN554465.1	FNDG00000000.1
Pseudomonas flexibilis	ATCC 29606	JRUD00000000.1	JRUD00000000.1
Pseudomonas floridensis	GEV388	MUIO00000000.1	MUIO00000000.1
Pseudomonas fluorescens	DSM 50090 = ATCC 13525	AB039545.1	LHVP00000000.1
Pseudomonas fluvialis	ASS-1	NMQV00000000.1	NMQV00000000.1
Pseudomonas foliumensis	10L4B = DOAB 1069 = CECT 30250 = LMG 32142	JACONW000000000.1	JACONW000000000.1
Pseudomonas fragi	CECT 446	FN554466.1	LT629783.1
Pseudomonas frederiksbergensis	LMG 19851 = DSM 13022	AM084335.2	FNTF00000000.1
Pseudomonas fulva	ATCC 31418 = CIP 106765	AB039586.1	BBIQ00000000.1
Pseudomonas furukawaii	KF707	AP014862.1	AP014862.1
Pseudomonas gessardii	LMG 21604 = DSM 105469	FN554468.1	FNKR00000000.1
Pseudomonas glycinae	MS586 = NRRL B‐65441 = LMG 30275	CP014205.2	CP014205.2
Pseudomonas gozinkensis	IzP32d = CECT 9962 = LMG 31526	CP062253.1	CP062253.1
Pseudomonas graminis	LMG 21661	FN554469.1	FOHW00000000.1
Pseudomonas granadensis	DSM 28040 = LMG 27940	HG764748.1	LT629778.1
Pseudomonas gregormendelii	LMG 28632	JADEVO010000031.1	JADEVO000000000.1
Pseudomonas grimontii	ATCC BAA-140	FN554470.1	FNKM00000000.1
Pseudomonas guangdongensis	CCTCC 2012022	LT629780.1	LT629780.1
Pseudomonas guariconensis	PCAVU11 = LMG 27394	HF674460.1/LN851842.1	FMYX00000000.1
Pseudomonas guguanensis	CC-G9V = JCM 18416	FNJJ00000000.1	FNJJ00000000.1
Pseudomonas guineae	M8 = LMG 24016	FN554471.1	FOQL00000000.1
Pseudomonas haemolytica	DSM 108988	VOIX00000000.1	VOIX00000000.1
Pseudomonas hamedanensis	SWRI65	CP077091	CP077091
Pseudomonas helleri	DSM 29165	JYLD00000000.1	JYLD00000000.1
Pseudomonas helmanticensis	LMG 28168 = CECT 8548	HG940517.1	2617270757*
Pseudomonas huaxiensis	WCHPs060044 = GDMCC 1.1396 = JCM 32907 = CCTCC AB 2018120 = CNCTC 7663	QKVL01000021.1	QKVL00000000.1
Pseudomonas hunanensis	LV = CICC 10558 = NCCB 100446	KP151501.1	-
Pseudomonas hutmensis	xwS2 = CCTCC AB 2018189 = KACC 19898	QJRG01000040.1	QJRG00000000.1
Pseudomonas indica	LMG 23066	FN554472.1	FNFD00000000.1
Pseudomonas indoloxydans	JCM 14246	AB548146/HE800496.1	QASO00000000.1
Pseudomonas inefficax	DSM 108619	OPYN00000000.1	OPYN00000000.1
Pseudomonas iranensis	SWRI54	CP077092	CP077092
Pseudomonas iridis	P42 = CCUG 74870 = CECT 3174	JACOPU000000000.1	JACOPU000000000.1
Pseudomonas izuensis	IzPS43_3003 = LMG 31527 = CECT 9963	WTFT01000024.1	WTFT00000000.1
Pseudomonas japonica	JCM 21532	HE577795.1	FZOL00000000.1
Pseudomonas jessenii	ATCC 700870 = CIP 105274	FN554473.1	FNTC00000000.1
Pseudomonas jinjuensis	JCM 21621 = LMG 21316	FN554474.1	FNIJ00000000.1
Pseudomonas juntendi	DSM 109244 = JCM 33395	LC474103.1	BLJG00000000.1
Pseudomonas kairouanesis	KC12	LR130152.1	QUZU00000000.1
Pseudomonas karstica	HJ/4 = CCM 7891 = LMG 27930	WLYI01000008.1	WLYI00000000.1
Pseudomonas kermanshahensis	SWRI100	JABWRY000000000	JABWRY000000000
Pseudomonas khavaziana	SWRI124	JAHSTT000000000	JAHSTT000000000
Pseudomonas khazarica	TBZ2 = LMG 29674 = KCTC 52410	SBHZ01000006.1	SBHZ00000000.1
Pseudomonas khorasanensis	SWRI153	JABWQP000000000	JABWQP000000000
Pseudomonas kielensis	MBT-1 = DSM 111668 = LMG 31954	JACMYG010000004.1	JACMYG000000000.1
Pseudomonas kilonensis	DSM 13647	AM084336.1	LHVH00000000.1
Pseudomonas kitaguniensis	MAFF 212408 = ICMP 23530	VUAZ01000044.1	VUAZ00000000.1
Pseudomonas knackmussii	LMG 23759	FN554475.1	HG322950.1
Pseudomonas koreensis	LMG 21318	FN554476.1	LT629687.1
Pseudomonas kribbensis	DSM 100278	CP029608.1	CP029608.1
Pseudomonas kurunegalensis	RW1P2	JABWSB000000000	JABWSB000000000
Pseudomonas kuykendallii	NRRL B-59562	FNNU00000000.1	FNNU00000000.1
Pseudomonas lactis	DSM 29167	JYLO00000000.1	JYLO00000000.1
Pseudomonas lalkuanensis	PE08 = MCC 3792 = KCTC 72454 = CCUG 73691	CP043311.1	CP043311.1
Pseudomonas lalucatii	R1b-54 = CCUG 74754 = CECT 30179	JADPMV000000000.1	JADPMV000000000.1
Pseudomonas laurentiana	GSL-010 = JCM 32154	BMQU01000017.1	BMQU00000000.1
Pseudomonas laurylsulfatiphila	AP3_16	NIRS00000000.1	NIRS00000000.1
Pseudomonas laurylsulfatovorans	AP3_22	MUJK00000000.1	MUJK00000000.1
Pseudomonas leptonychotis	P5773 = CCM 8849 = LMG 30618	MK125496.1	RFLV00000000.1
Pseudomonas libanensis	CIP 105460	FN554477.1	LT629699.1
Pseudomonas lini	CFBP 5737 = CIP 107460	FN554478.1	LT629746.1
Pseudomonas linyingensis	LMG 25967	FNZE00000000.1	FNZE00000000.1
Pseudomonas lundensis	ATCC 49968 = LMG 13517	FN554479.1	JYKY00000000.1
Pseudomonas lurida	P 513/18 = DSM 15835 = LMG 21995	HE800497.1	PDJB00000000.1
Pseudomonas lutea	DSM 17257	JRMB01000004.1	JRMB00000000.1
Pseudomonas luteola	JCM 3352	FN554481.1	FOEV00000000.1
Pseudomonas mandelii	LMG 21607	FN554482.1	LT629796.1
Pseudomonas mangiferae	DMKU BBB3-04 = TBRC 7080 = JCM 32061	VJOY01000005.1	VJOY00000000.1
Pseudomonas mangrovi	TC-11	QASN00000000.1	QASN00000000.1
Pseudomonas marginalis	ATCC 10844	AB039575.1	FNSU00000000.1
Pseudomonas marincola	JCM 14761	FN554483.1	FPBC00000000.1
Pseudomonas marvdashtae	SWRI102	JABWQX000000000	JABWQX000000000
Pseudomonas massiliensis	CB1	CCYK00000000.1	CCYK00000000.1
Pseudomonas matsuisoli	CCMHH0089 = JCM 30078	MK191849.1	BMPO00000000.1
Pseudomonas maumuensis	COW77	CP077077	CP077077
Pseudomonas mediterranea	CFBP 5447 = DSM 16733	AM084337.1	LT629790.1
Pseudomonas mendocina	ATCC 25411 = NCTC 10897	AJ633567.1	BBQC00000000.1
Pseudomonas migulae	CCUG 43165	FN554486.1	FNTY00000000.1
Pseudomonas mohnii	DSM 18327 = CCUG 53115	FN554487.1	FNRV00000000.1
Pseudomonas monteilii	ATCC 700476 = DSM 14164	FN554488.1	JHYV00000000.1
Pseudomonas monsensis	PGSB 8459	CP077087	CP077087
Pseudomonas moorei	CCUG 53114	FN554489.1	FNKJ00000000.1
Pseudomonas moraviensis	DSM 16007	FN554490.1	LT629788.1
Pseudomonas mosselii	ATCC BAA-99	FN554491.1	JHYW00000000.1
Pseudomonas mucidolens	LMG 2223	AB039546.1	LT629802.1
Pseudomonas mucoides	P154a = CECT 30177 = CCUG 74874	LR797656.1	JACOPW000000000.1
Pseudomonas muyukensis	COW39	CP077073	CP077073
Pseudomonas nabeulensis	E10B	LR130158.1	QUZT00000000.1
Pseudomonas neuropathica	P155 = CECT 30178 = CCUG 74875	LR797658.1	JACOPX000000000.1
Pseudomonas nicosulfuronedens	LAM1902 = JCM 33860 = KCTC 72830	SWDV01000032.1	SWDV00000000.1
Pseudomonas nitroreducens	LMG 21614 = ATCC 33634	FN554492.1	FZOM00000000.1
Pseudomonas oleovorans subsp. oleovorans	DSM 1095 = ATCC 8062	AB039601.1	NIUB00000000.1
Pseudomonas orientalis	BS2775 = DSM 17489	FN554493.1	LT629782.1
Pseudomonas oryzae	KCTC 32247	LT629751.1	LT629751.1
Pseudomonas oryzicola	RD9SR1	JABWRZ000000000.2	JABWRZ000000000.2
Pseudomonas oryzihabitans	NBRC 102199 = ATCC 43272	FN554494.1	BBIT00000000.1
Pseudomonas otitidis	DSM 17224	FN554495.1	FOJP00000000.1
Pseudomonas ovata	F51 = KCTC 62133 = MCCC 1K03458	MH684588.1	QFFU00000000.1
Pseudomonas palleroniana	BS3265 = LMG 23076	FN554497.1	FNUA00000000.1
Pseudomonas panipatensis	CCM 7469	FN554499.1	FNDS00000000.1
Pseudomonas paracarnis	V5/DAB/2/5 = DSM 111363 = LMG 31846	CAJFCN010000002.1	CAJFCN000000000.1
Pseudomonas parafulva	DSM 17004	FN554500.1	AUEB00000000.1
Pseudomonas paralactis	DSM 29164	JYLN00000000.1	JYLN00000000.1
Pseudomonas paraversuta	V4/DAB/S4/2a = DSM 111361 = LMG 31844	CAJFCL000000000.1	CAJFCL000000000.1
Pseudomonas peli	DSM 17833 = LMG 23201	FN554501.1	FMTL00000000.1
Pseudomonas peradeniyensis	BW13M1	JABWRJ000000000	JABWRJ000000000
Pseudomonas persica	LMG 29757	OLKL00000000.1	OLKL00000000.1
Pseudomonas piscis	MC042 = KCTC 72033 = MCCC 1K03575	WHUV00000000.1	WHUV00000000.1
Pseudomonas piscium	P50 = CECT 30175 = CCUG 74871	LR797625.1	JACMYF000000000.1
Pseudomonas pisciculturae	P115 = CECT 30173 = CCUG 74873	LR797640.1	JACVZE000000000.1
Pseudomonas plecoglossicida	DSM 15088 = ATCC 700383 = CIP 106493	FN554503.1	BBIV00000000.1
Pseudomonas poae	BS2776 = LMG 21465 = DSM 14936	FN554504.1	LT629706.1
Pseudomonas pohangensis	DSM 17875	LT629785.1	LT629785.1
Pseudomonas pratensis	MHJ-10J = KCTC 82206 = CGMCC 17322	CP046103.1	CP046103.1
Pseudomonas promysalinigenes	RW10S1	CP077094	CP077094
Pseudomonas prosekii	LMG 26867	JN814373.1	LT629762.1
Pseudomonas protegens	CHA0 = DSM 19095	X84416.1	CP003190.1
Pseudomonas proteolytica	BS2985 = CIP 108464	FN554505.1	FNTR00000000.1
Pseudomonas psychrophila	BS3667 = DSM 17535	FN554506.1	LT629795.1
Pseudomonas punonensis	CECT 8089	FRBQ00000000.1	FRBQ00000000.1
Pseudomonas putida	NBRC 14164 = ATCC 12633	AB039581.1	AP013070.1
Pseudomonas qingdaonensis	JJ3	PHTD00000000.1	PHTD00000000.1
Pseudomonas quercus	hsmgli-8 = CFCC 15739 = LMG 31544	JAAVJI000000000.1	JAAVJI000000000.1
Pseudomonas reidholzensis	CCOS 865	LT009713.1	UNOZ00000000.1
Pseudomonas reinekei	MT1 = CCUG 53116	FN554508.1	MSTQ00000000.1
Pseudomonas resinovorans	DSM 21078 = LMG 2274	FN554509.1	AUIE00000000.1
Pseudomonas rhizoryzae	RY24 = JCM 33201 = ACCC 61555	SULM01000007.1	SULM00000000.1
Pseudomonas rhizosphaerae	DSM 16299 = LMG 21640	FN554510.1	CP009533.1
Pseudomonas rhodesiae	BS2777 = LMG 17764	FN554511.1	LT629801.1
Pseudomonas sagittaria	JCM 18195	FOXM00000000.1	FOXM00000000.1
Pseudomonas shahriarae	SWRI52	CP077085	CP077085
Pseudomonas salmasensis	SWRI126	CP077083	CP077083
Pseudomonas salomonii	LMG 22120	FN554512.1	MDFI00000000.1
Pseudomonas saponiphila	DSM 9751	HE800499.1	FNTJ00000000.1
Pseudomonas saxonica	WS 5072 = DSM 108989 = LMG 31234	VFIP01000017.1	VFIP00000000.1
Pseudomonas sediminis	PI11	NIQU00000000.1	NIQU01000000.1
Pseudomonas segetis	CIP 108523 = IMSNU 14101	HE800500.1	FZOG00000000.1
Pseudomonas seleniipraecipitans	LMG 25475	HE800501.1	FNBM00000000.1
Pseudomonas sessilinigenes	CMR12a	CP027706.1	CP027706.1
Pseudomonas shirazensis	SWRI56	JABWRD000000000	JABWRD000000000
Pseudomonas sichuanensis	WCHPs060039 = TC-11	QKVM00000000.1	QKVM00000000.1
Pseudomonas silesiensis	A3	CP014870.1	CP014870.1
Pseudomonas siliginis	SWRI31	JAHSTW000000000	JAHSTW000000000.1
Pseudomonas simiae	OLi	FN554513.1	MDFH00000000.1
Pseudomonas sivasensis	P7 = CCUG 74260 = CECT 30107	JAAOWU010000002.1	JAAOWU000000000.1
Pseudomonas soli	LMG 27941	HF930597.1	FOEQ00000000.1
Pseudomonas spelaei	SJ/9/1 = CCM 7893 = LMG 27931	WNNK01000015.1	WNNK00000000.1
Pseudomonas straminea	JCM 2783 = LMG 21615	AB039600.1	FOMO00000000.1
Pseudomonas synxantha	LMG 2190 = ATCC 9890	AB039550.1	LT629786.1
Pseudomonas syringae	NCPPB 281	AB039516.1	JALK00000000.1
Pseudomonas taeanensis	MS-3 = KCTC 22612	HE800502.1	AWSQ00000000.1
Pseudomonas taetrolens	LMG 2336	AB039523.1	JYLA00000000.1
Pseudomonas taiwanensis	DSM 21245	HE577796.1	AUEC00000000.1
Pseudomonas tehranensis	SWRI196	JABWQV000000000	JABWQV000000000
Pseudomonas tensinigenes	ZA 5.3	CP077089	CP077089
Pseudomonas thermotolerans	DSM 14292 = CIP 107795	FN554514.1	AQPA00000000.1
Pseudomonas thivervalensis	DSM 13194 = CFBP 11261	AM084338.2	LHVE00000000.1
Pseudomonas tolaasii	ATCC 33618 = NCPPB 2192	AB039561.1	PHHD00000000.1
Pseudomonas toyotomiensis	NCIMB 14511 = JCM 15604	AB548145.1	FOXK00000000.1
Pseudomonas tremae	ICMP 9151 = LMG 22121	DQ072714.1/FN554463.1	LJRO00000000.1
Pseudomonas tritici	SWRI145	CP077084	CP077084
Pseudomonas triticicola	SWRI88	JAHSTX000000000	JAHSTX000000000
Pseudomonas triticumensis	32L3A = DOAB 1067 = CECT 30249 = LMG 32140	No rpoD in genome	JACONV000000000.1
Pseudomonas trivialis	DSM 14937 = LMG 21464	FN554515.1	JYLK00000000.1
Pseudomonas tructae	SNU WT1 = KCTC 72265 = JCM 33436	CP035952.1	CP035952.1
Pseudomonas turukhanskensis	IB-1.1	LT219438.1	-
Pseudomonas typographi	CA3A = CECT 30101 = LMG 31781	JAAOCA010000001.1	JAAOCA000000000.1
Pseudomonas umsongensis	BS3657 = LMG 21317	FN554516.1	LT629767.1
Pseudomonas urmiensis	SWRI10	JABWRE000000000	JABWRE000000000
Pseudomonas vancouverensis	BS3656 = ATCC 700688	FN554517.1	LT629803.1
Pseudomonas vanderleydeniana	RW8P3	CP077093	CP077093
Pseudomonas veronii	DSM 11331 = LMG 17761	FN554518.1	JYLL00000000.1
Pseudomonas versuta	L10.10	KY264773.1	CP012676.1
Pseudomonas viciae	11K1	CP035088.1	CP035088.1
Pseudomonas viridiflava	ICMP 2848 = ATCC 13223	AB039520.1	LJRS00000000.1
Pseudomonas vlassakiae	RW4S2	JABWRP000000000	JABWRP000000000
Pseudomonas vranovensis	DSM 16006	HE577793.1	AUED00000000.1
Pseudomonas wayambapalatensis	RW3S1	CP077096	CP077096
Pseudomonas wadenswillerensis	CCOS 864	UIDD00000000.1	UIDD00000000.1
Pseudomonas weihenstephanensis	DSM 29166	JYLF00000000.1	JYLF00000000.1
Pseudomonas xantholysinigenes	RW9S1A	CP077095	CP077095
Pseudomonas xanthosomae	COR54	CP077075	CP077075
Pseudomonas yamanorum	LMG 27247	LT629793.1	LT629793.1
Pseudomonas yangonensis	MY50 = JCM 33396 = LMG 31602	BLJU00000000.1	BLJU00000000.1
Pseudomonas zanjanensis	SWRI12	JABWRB000000000	JABWRB000000000
Pseudomonas zarinae	SWRI108	CP077086	CP077086
Pseudomonas zeae	OE 48.2	CP077090	CP077090	277	275
Halopseudomonas
Halopseudomonas aestusnigri	VGXO14 = CECT 8317	FN994281.2	NBYK00000000.1
Halopseudomonas bauzanensis	BZ93 = DSM 22558	HE800489.1	FOGN00000000.1
Halopseudomonas formosensis	JCM 18415	FOYD00000000.1	FOYD00000000.1
Halopseudomonas gallaeciensis	V113	FN994225.2	LMAZ00000000.1
Halopseudomonas laoshanensis	Y22 = CGMCC 1.16552 = JCM 32580 = KCTC 62385	QOVF00000000.1	QOVF00000000.1
Halopseudomonas litoralis	2SM5	FN908485.1	LT629748.1
Halopseudomonas nanhaiensis	SCS 2-3 = GDMCC 1.2219 = JCM 34440	CP073751.1	CP073751.1
Halopseudomonas neustonica	SSM26 = JCM 31284 = KCCM 43193	RKKU00000000.1	RKKU00000000.1
Halopseudomonas oceani	DSM 100277	KU187948.1	PPSK00000000.1
Halopseudomonas pachastrellae	JCM 12285 = CCUG 46540	FN554496.1	FOUD00000000.1
Halopseudomonas pelagia	CL-AP6 = JCM 15562	FN908495.1	AROI00000000.1
Halopseudomonas pertucinogena	LMG 1874	FN554502.1	2571042921*
Halopseudomonas phragmitis	S-6-2 = CGMCC 1.15798 = KCTC 52539	MF417820.1	CP020100.1
Halopseudomonas populi	CCTCC AB 2013069	LT837807.1	-
Halopseudomonas profundi	M5	VTPZ00000000.1	VTPZ00000000.1
Halopseudomonas sabulinigri	JCM 14963 = KCTC 22137	FN908492.1	LT629763.1
Halopseudomonas salegens	CECT 8338	LT629787.1	LT629787.1
Halopseudomonas salina	XCD-X85	KP075009.1	VTTI00000000.1
Halopseudomonas saliphila	16W4-4-3 = CGMCC 1.13350 = KCTC 72619	VTVA01000012.1	VTVA00000000.1
Halopseudomonas saudimassiliensis	12M76	LK391969.1	LK391969.1
Halopseudomonas xiamenensis	JCM 13530	EF596884.1	2576861402*
Halopseudomonas xinjiangensis	NRRLB-51270	LT629736.1	LT629736.1
Halopseudomonas yangmingensis	DSM 24213	FOUI00000000.1	FOUI00000000.1	23	22
Stutzerimonas
Stutzerimonas azotifigens	6H33b = DSM 17556	AUDU00000000.1	AUDU00000000.1
Stutzerimonas balearica	DSM 6083 = CIP 105297	AB039605.1	CP007511.1
Stutzerimonas chloritidismutans	AW-1	AOFQ00000000.1	AOFQ00000000.1
Stutzerimonas kirkiae	P4C = LMG 31089 = NCPPB 4674	QJUO01000048.1	QJUO00000000.1
Stutzerimonas lopnurensis	AL-54 = CCTCC AB 2013066 = JCM 19136 = NRRL B-59987	JADDIX000000000.1	JADDIX000000000.1
Stutzerimonas nitrititolerans	GL14 = CGMCC 1.13874 = NBRC 113853	RFFL01000002.1	RFFL00000000.1
Stutzerimonas nosocomialis	CCUG 58779	LT600933.1	QLAF00000000.1
Stutzerimonas perfectomarina	ATCC 14405 = CCUG 16156	AGSL00000000.1	AGSL00000000.1
Stutzerimonas saudiphocaensis	20 BN	CCSF00000000.1	CCSF00000000.1
Stutzerimonas songnenensis	NEAU-ST5-5	KP151498.1	RFFN00000000.1
Stutzerimonas stutzeri	CGMCC 1.1803 = ATCC 17588	AJ631316.1	CP002881.1
Stutzerimonas urumqiensis	T3	RBZQ00000000.1	RBZQ00000000.1
Stutzerimonas xanthomarina	LMG 23572 = CCUG 46543	AM905872.1	LT629970.1
Stutzerimonas zhaodongensis	DSM 27559	KP151499.1	RFFM00000000.1	14	14
Other Pseudomonadaceae
Atopomonas hussainii	JCM 19513	FOAS00000000.1	FOAS00000000.1
Azotobacter beijerinckii	ICMP 8673	FOFJ00000000.1	FOFJ00000000.1
Azotobacter chroococcum	ATCC 9043	SJAA00000000.1	SJAA00000000.1
Azotobacter salinestris	KACC 13899	CP045302.1	CP045302.1
Thiopseudomonas alkaliphila	B4199	CP012358.1	CP012358.1
Thiopseudomonas caeni	HY-14 = CECT 7778 = LMG 24390	HE800491.1	ATXQ00000000.1
Thiopseudomonas denitrificans	DSM 28679	SNYK01000007.1	SNYK00000000.1	7	7
Outgroup
Cellvibrio japonicus	Ueda107	CP000934.1	CP000934.1	1	1
* IMG genome ID

## Sheet: TableS3
Table S2: List of environmental strains of Pseudomonadaceae used in this study.
Species	Strains	Origin	Genome size (Mbp)	Scaffold count	Accession number	rpoD
Pseudomonas sp.	J380	Tautogolabrus adspersus, Newfoundland	6.26	1	CP043060.1	+
	SAT88	Tara Ocean; South Pacific Ocean	4.99	23	PAJU00000000.1	+
	SP291	Tara Ocean; Northwest Arabian Sea Upwelling Province	4.62	59	PBJP00000000.1	-
	EAC28	Tara Ocean; South Atlantic Ocean	1.92	174	NZRU00000000.1	-
	NAT64	Tara Ocean; South Pacific Ocean	4.25	77	NZVM00000000.1	+
	IN1	Tara Ocean; South Pacific Ocean	3.83	313	NZMX00000000.1	+
	IN922	Tara Ocean; South Atlantic Ocean	3.36	355	NZKN00000000.1	+
	IN2	Tara Ocean; South Pacific Ocean	4.04	356	NZMD00000000.1	-
	SP133	Tara Ocean; North Atlantic Ocean	4.25	48	PAQP00000000.1	+
	NP3	Tara Ocean; North Atlantic Ocean	3.22	226	PBYM00000000.1	-
	ARS2	Tara Ocean; North Atlantic Ocean	2.89	171	NZAW00000000.1	-
	ARS733	Tara Ocean; North Pacific Ocean	3.49	365	NYYR00000000.1	+
	MCMED-46	Seawater from mariculture cage of adult gilthead seabream (Sparus aurata)	2.25	271	JACETQ000000000.1	-
	MCMED-45	Seawater from mariculture cage of adult gilthead seabream (Sparus aurata)	3.05	236	JACETP000000000.1	+
	MCMED-44	Seawater from mariculture cage of adult gilthead seabream (Sparus aurata)	4.30	74	JACETO000000000.1	+
	NORP76	Marine subsurface aquifer	7.27	245	NVUZ00000000.2	+
	NORP239	Formation fluids from subseafloor aquifer	3.91	164	JAESQW000000000.1	-
	NOPR330	Formation fluids from subseafloor aquifer	3.21	271	JAESUC000000000.1	-
	UBA11994	Marine metagenome	3.58	259	DOVX00000000.1	+
	UBA10810	Marine metagenome	4.32	149	DORR00000000.1	+
	UBA9693	Marine metagenome	4.67	135	DOAD00000000.1	+
	UBA10494	Marine sediment	3.80	506	DOZV00000000.1	+
	UBA9027	Marine metagenome	3.58	291	DOLN00000000.1	+
	UBA9687	Marine metagenome	4.25	447	DOIP00000000.1	+
	UBA9370	Marine metagenome	4.40	385	DNBU00000000.1	-
	UBA10231	Marine metagenome	3.85	338	DPIO00000000.1	-
	UBA9879	Marine metagenome	3.56	275	DQAV00000000.1	+
	UBA8086	Marine metagenome	3.85	507	DMAJ00000000.1	+
	UBA9883	Marine metagenome	2.78	569	DNBO00000000.1	-
	UBA11661	Marine metagenome	2.74	500	DPWL00000000.1	-
	UBA9381	Marine metagenome	3.88	525	DMTR00000000.1	-
	UBA2684	Marine metagenome	4.83	59	DELY00000000.1	+
	Gammapro4	Seawater, Atlantic ocean	5.01	433	PKDF00000000.1	+
	MED-G74	Seawater, Alicante, Spain	4.06	304	QOPM00000000.1	+
	Lab_640_Crude_bin.6	Sediment, Labrador Shelf, Newfoundland	3.38	328	JAGPVQ000000000.1	-
	640_Coassembly_bin.49	Sediment, Labrador Shelf, Newfoundland	3.33	337	JAGPVH000000000.1	-
	10B238	Deap-Sea sediment, China	4.93	81	JWTL00000000.1	+
	5Ae-yellow	Seawater, Alaska, USA	4.21	175	JACGWE000000000.1	+
	8AS	Marine brown algae, Ectocarpus subulatus	4.27	17	CABWME000000000.1	+
	8BK	Marine brown algae, Ectocarpus subulatus	4.46	19	CABWLO000000000.1	+
	8O	Marine brown algae, Ectocarpus subulatus	5.22	18	CABWLP000000000.1	+
	9AZ	Marine brown algae, Ectocarpus subulatus	4.49	7	CABWMT000000000.1	+
	9AG	Marine brown algae, Ectocarpus subulatus	4.66	10	CABWMS000000000.1	+
	9.1(2019)	Baltic Sea sediment, Sweden	4.98	30	VBWF00000000.1	+
	AF1	Ocean bottom water, South Africa	6.70	398	JAFCAO000000000.1	+
	AFW1	Ocean bottom water, South Africa	6.67	378	JAFCAN000000000.1	+
	BTN1	Sediment, Antarctica	4.99	23	MPBM00000000.1	+
	J237	Microalgae	5.23	35	MKEP00000000.1	+
	MD195_PC81_125	Marine Sediment, Brazil	6.48	1056	JABULD000000000.1	+
	MS15a(2019)	Aquaculture marine sediment, Chile	5.24	26	VBTN00000000.1	+
	MS19	Aquaculture marine sediment, Chile	4.49	29	VBTO00000000.1	+
	MT4	Deep-sea sediment, Mariana Trench, Pacific Ocean	4.67	49	VZDN00000000.1	+
	MT-1	Deep-sea sediment, Mariana Trench, Pacific Ocean	4.86	1	AP014655.1	+
	MTM4	Deep-Sea, Papua New Guinea	4.69	1	CP048411.1	+
	Q2-TVG4-2	Deep-Sea sediment, North Atlantic Ocean	4.47	39	LGLW00000000.1	+
	SST3	Marine Sediment, Antarctica	5.60	245	QORI00000000.2	+
	SXM-1	Seawater, Xiamen Bay, China	7.23	1	CP038001.1	+
	TAA207	Marine sediment, Antarctica	4.90	72	LLWJ00000000.1	+
	TAD18	Marine algae, Antarctica	4.92	82	LLWI00000000.1	+
	TAE6080	Coastal seawater, Terre Adelie, Antarctica	6.36	101	JAHIDY000000000.1	+
	ef1	Ciliate, Seawater, Antarctica	6.23	72	VAUR00000000.1	+
	gcc21	Deepsea, Nanhai, China	3.98	1	CP051625.1	+
	SRR3933266_bin.12_MetaBAT_v2.12.1_MAG	Marine Metagenome	5.42	417	CAJXSV000000000.1	+
	SRR3646363_bin.9_MetaBAT_v2.12.1_MAG	Marine Metagenome	4.16	476	CAJXIN000000000.1	-
	536 = LMG 31766T	Chaetoceros calcitrans	5.38	44	JACFYX000000000.2	+
P. putida	KT-27	coastal water, Sagami bay, Japan	5.29	33	MIND00000000.1	+
	KT-90	coastal water, Pacific Ocean	6.30	82	MINE00000000.1	+
	KH-20-11	Epipelagic zone, Pacific Ocean	5.98	52	MINF00000000.1	+
	KH-21-134	Bathypelagic, pacific ocean	6.00	55	MINI00000000.1	+
	KH-21-114	Bathypelagic, pacific ocean	5.92	34	MINH00000000.1	+
	KH-18-2	Epipelagic zone, Pacific Ocean	6.48	91	MING00000000.1	+
	IOFA1	Deep-Sea sediments, Indian Ocean	5.71	188	LGRH00000000.1	+
P. fluorescens	PF08	Turbo, Scophthalmus maximus	6.03	1	CP032618.1	+
	B98SK52	Marine sponge Hexactinellida, Irland	6.22	70	JAAXCO000000000.1	+
	B98SM8	Marine sponge Hexactinellida, Irland	6.21	96	JAAXCN000000000.1	+
	B98C39	Marine sponge Hexactinellida, Irland	6.22	51	JAAXCP000000000.1	+
	B29B	Costal sea water, India	7.33	87	JAGTUH000000000.1	+
	77					61

## Sheet: TableS4
Table S4: ANIb matrix including 312 type and 77 non-type strains of Pseudomonadaceae. The environmental strains of Pseudomonadaceae affiliated to known or newly species are higlighted in bold.
		1	2	3	4	5	6	7	8	9	10	11	12	13	14	15	16	17	18	19	20	21	22	23	24	25	26	27	28	29	30	31	32	33	34	35	36	37	38	39	40	41	42	43	44	45	46	47	48
1	P. glycinae		77.2637	78.8091	77.4329	79.0539	76.1325	76.7215	76.0491	76.4159	86.9411	78.7209	78.5033	75.8734	84.329	78.4023	81.056	82.932	78.8171	79.4913	79.5689	84.7048	81.1807	88.0319	84.8781	76.419	76.1481	78.9926	73.1193	73.262	81.4186	76.1603	81.4629	76.1035	79.0123	81.5891	81.7116	76.5099	89.3631	78.5118	79.259	73.5823	74.2607	81.2431	78.8494	76.1793	79.9242	78.3864	81.2793
2	P. punonensis	77.0367		77.5409	79.2456	76.4538	76.5873	77.443	76.9902	77.0499	76.7619	77.3851	77.2588	76.4758	76.6326	77.0703	76.605	77.1946	77.134	75.9811	77.588	76.7054	76.8191	77.2237	77.0477	78.3286	76.5895	76.3721	73.1409	73.2046	76.9159	76.6036	76.9181	76.6954	76.3471	76.9137	76.8471	76.4658	77.0893	77.157	77.1579	73.4852	73.8788	76.9587	76.9323	76.9541	78.0096	79.4429	76.8069
3	P. putida KH-21-134	78.7568	77.451		77.761	77.6542	76.3172	77.0857	76.3764	76.739	78.2775	86.1815	84.012	75.5661	78.0663	86.2512	77.9937	78.9232	78.6297	77.486	81.6467	78.2281	78.3599	78.8239	78.5698	76.4993	76.194	77.5497	73.0615	72.8373	78.4417	76.1968	78.4973	76.5032	77.5761	78.4879	78.4668	76.2528	78.7083	86.1919	79.0225	73.4961	73.9325	78.7078	80.0869	76.5453	81.8607	79.0662	78.3199
4	P. yangonensis	77.4119	79.2401	77.9501		76.5596	77.3331	78.7673	78.0503	78.3114	76.8613	77.6655	77.5981	76.4501	76.7214	77.5617	76.6516	77.366	77.3681	75.8556	77.7368	76.817	76.8725	77.4833	77.0792	87.0852	77.5918	76.4729	73.6406	73.3389	76.9357	77.6021	76.9306	78.0038	76.511	77.0867	76.9527	77.1071	77.3276	77.5124	77.6051	74.0861	74.4352	77.0829	77.1408	77.9773	78.348	80.8401	76.7477
5	P. avellanae	79.1235	76.4955	77.8668	76.5326		75.5285	76.1164	75.6609	75.7098	78.8996	77.8462	77.6346	75.5585	79.1352	77.6742	78.507	79.1893	80.0248	78.0617	78.3872	79.1684	78.6848	79.1606	79.1518	75.8247	75.5843	87.0748	73.0057	73.2241	78.6701	75.5871	78.7107	75.3638	79.5278	78.8701	78.935	75.6682	78.9851	77.7321	78.3757	73.4212	73.7312	78.7243	78.1274	75.7299	78.997	77.5144	78.6135
6	P. urumqiensis	75.9803	76.5496	76.3474	77.2438	75.4584		78.6643	77.8608	78.5434	75.5906	76.3479	76.3388	74.7892	75.5739	76.018	75.3242	76.0844	76.1771	74.7831	76.1587	75.512	75.5561	76.0896	75.8327	76.2128	77.577	75.3293	72.898	72.7939	75.6706	77.5695	75.5863	77.9913	75.4585	75.5672	75.5609	77.2249	75.9811	76.0395	76.0871	73.4013	74.0314	75.5814	75.5068	78.077	76.7929	78.1015	75.457
7	P. stutzeri	76.8956	77.7209	77.1987	78.853	76.255	78.7276		86.3084	81.8277	76.2548	77.2018	77.2291	75.6323	76.3763	76.9151	76.0931	77.0979	76.8245	75.6918	77.326	76.3462	76.3613	77.0062	76.6878	77.6191	79.8318	76.1346	73.3623	73.3249	76.4358	79.8422	76.3633	86.2711	76.1237	76.4031	76.3372	79.4769	76.7591	77.2426	77.0127	74.2439	74.4868	76.4857	76.6101	86.5039	77.8066	79.6943	76.1848
8	Pseudomonas sp. UBA10231	76.2481	77.1387	76.6221	78.1642	75.7903	77.8291	86.4639		80.6593	75.8991	76.5304	76.4504	75.2974	75.7888	76.6536	75.6375	76.3213	76.2729	75.2399	76.7668	75.8661	75.8205	76.5034	76.124	76.9278	79.488	75.71	73.3303	72.9171	75.9699	79.4917	75.8755	92.4559	75.4407	76.0934	75.8669	79.1122	76.2872	76.3841	76.232	73.4753	73.7492	75.9177	75.9748	96.6955	77.2114	78.6577	75.7285
9	S. balearica	76.5019	77.2135	76.8791	78.4203	75.8682	78.6496	81.8934	80.4955		75.9375	76.8663	76.9449	75.2371	76.066	76.5845	75.777	76.5682	76.5098	75.1699	76.9992	75.9997	76.0426	76.6443	76.3515	76.8791	79.0235	75.749	73.2442	73.3565	76.0939	79.0276	76.0386	80.5605	75.8488	76.0122	76.0418	78.6626	76.4287	76.8329	76.7487	74.1829	74.4942	76.1191	76.059	80.6407	77.4942	78.9561	75.867
10	P. helmanticensis	86.7621	76.6507	78.3012	76.7907	78.6123	75.4824	76.1109	75.7942	75.7611		78.1296	77.8168	75.3306	84.0319	77.8568	80.7422	82.0486	78.18	79.1632	78.9265	84.1549	80.7016	86.4712	84.0757	75.9051	75.4549	78.6278	72.7951	72.6196	80.8245	75.4716	80.9919	75.7961	78.7332	81.1043	81.2057	75.8379	86.0435	77.8691	78.5444	72.8153	73.5829	80.6343	78.452	75.869	79.2071	77.685	80.7018
11	P. capeferrum	78.7046	77.4053	86.148	77.6795	77.7859	76.4248	77.1745	76.487	76.7825	78.1902		83.961	75.6852	78.114	86.1404	78.1468	79.0009	78.5074	77.2952	81.669	78.3028	78.4069	78.8213	78.7268	76.4575	76.2467	77.6553	72.9238	73.3424	78.6073	76.2486	78.6393	76.1837	77.6195	78.5324	78.6463	76.214	78.6463	86.2181	79.0407	73.6927	74.1876	78.4575	80.2912	76.5087	81.8119	79.013	78.45
12	P. guariconensis	78.4615	77.0925	84.1115	77.5208	77.4658	76.2866	77.0489	76.1889	76.69	78.0104	84.0029		75.467	77.7385	83.4861	77.7288	78.8085	78.3829	76.87	81.3208	77.9731	78.0677	78.539	78.431	76.2042	76.103	77.2863	72.9419	72.9635	78.2098	76.0968	78.2118	76.2408	77.4421	78.2194	78.1072	76.0073	78.469	83.5152	78.8306	73.4455	73.9332	78.1242	79.9004	76.3808	81.3753	78.5599	78.0053
13	P. segetis	75.578	76.5143	75.5404	76.4563	75.502	74.8048	75.4596	74.8768	75.1495	75.3994	75.641	75.4634		75.4299	75.3979	75.5192	75.8454	75.5894	75.1543	75.9554	75.4773	75.5356	75.6926	75.7066	75.4988	75.0279	75.3553	72.5292	72.7557	75.5282	75.0379	75.6051	74.7823	75.1859	75.5497	75.4801	74.8896	75.5392	75.4883	75.5971	72.8993	73.0401	75.5577	75.525	75.0535	75.9201	76.7053	75.4627
14	P. prosekii	84.3369	76.8849	78.1633	76.8402	79.0429	75.8201	76.2798	75.4067	75.9825	84.2072	78.123	77.8431	75.6642		77.7423	81.5208	82.6026	78.2666	79.6884	79.1398	86.0035	81.1744	84.412	84.8338	75.7167	75.8625	78.9887	72.7857	73.2746	81.3834	75.8685	81.4408	75.7041	78.7428	81.6569	81.9987	76.2521	83.81	77.8022	78.8231	73.4324	73.9714	81.1697	78.5857	75.7394	79.4204	77.8253	81.2784
15	P. putida KH-18-2	78.3276	77.0616	86.239	77.7354	77.5236	76.1237	76.8842	76.8144	76.5648	77.895	86.097	83.4159	75.4424	77.7786		77.7696	78.6548	78.3761	77.4019	81.1625	77.9906	78.1712	78.5523	78.3049	76.3369	76.0501	77.3454	73.0055	72.866	78.2357	76.0672	78.2427	76.3422	77.2015	78.3792	78.2093	75.9989	78.3759	99.0013	78.7012	73.3906	73.8344	78.2249	79.9568	76.2617	81.3932	78.585	78.1121
16	P. kitaguniensis	80.8134	76.511	78.0514	76.4568	78.1107	75.2576	75.789	75.2641	75.4942	80.6619	77.8599	77.634	75.4685	81.2057	77.7853		80.8888	78.2349	78.8068	78.4858	81.2676	86.0998	80.81	81.2258	75.5027	75.2844	78.06	72.8864	72.7664	86.139	75.2817	85.8178	75.3254	78.2501	86.1109	87.0247	76.5464	80.4418	77.8239	78.4633	72.9268	73.342	85.728	78.1351	75.3237	79.252	77.4017	85.9652
17	P. thivervalensis	82.9691	77.1318	79.0828	77.3377	79.0712	76.1302	76.9324	76.2927	76.4963	82.1375	78.9834	78.7456	75.8908	82.5155	78.6483	81.0026		79.035	79.5526	79.9362	83.0385	81.2859	83.0025	82.955	76.2338	76.0297	78.8886	73.1389	72.8456	81.4985	76.027	81.5159	76.0339	78.8999	81.7097	81.5053	76.3574	82.6649	78.6903	79.5612	73.2812	73.946	81.405	79.1296	76.3702	80.3371	78.477	81.1998
18	P. ovata	78.8462	77.1992	78.7675	77.2628	79.9031	76.2581	76.7405	76.0874	76.5094	78.3853	78.5649	78.417	75.7395	78.3156	78.3462	78.2723	79.0568		77.6021	79.0705	78.462	78.5441	78.8728	78.8023	76.1709	75.888	79.7834	73.1885	72.8715	78.6091	75.8994	78.5978	76.1779	78.6228	78.6626	78.7124	76.1329	78.7789	78.3958	78.8022	73.4517	74.0444	78.7216	78.1983	76.1602	79.7224	78.4718	78.3635
19	P. lundensis	79.4358	76.0348	77.5745	75.8075	77.9611	74.8909	75.5728	75.2284	75.1196	79.3264	77.2956	76.9255	75.1604	79.6563	77.3894	78.993	79.5362	77.5531		77.9238	79.5906	79.0562	79.3398	79.5819	74.8942	74.8965	77.9351	72.4385	72.6035	79.1134	74.8871	79.2361	74.8654	77.987	79.4737	79.3294	75.1311	79.1408	77.4911	77.7769	72.7189	73.1417	79.2996	77.5675	74.9886	78.3083	76.5761	79.2034
20	P. tructae	79.5776	77.7279	81.6332	77.8845	78.4978	76.4812	77.4184	76.4809	77.1135	79.0126	81.7087	81.3084	76.0963	79.0337	81.1493	78.812	79.9763	79.0149	77.9276		79.4239	79.1303	79.6612	79.6783	76.6325	76.491	78.4294	73.2885	73.5507	79.2211	76.4814	79.3568	76.3724	78.4253	79.2697	79.3991	76.5005	79.462	81.2594	79.8442	73.9515	74.4926	79.1891	82.3795	76.613	83.7432	79.0912	79.2118
21	P. frederiksbergensis	84.6347	76.8889	78.3844	76.9161	79.1535	75.6744	76.3665	75.5838	76.0611	84.2094	78.3692	78.0191	75.6711	86.0042	78.0059	81.4116	83.062	78.4748	79.5951	79.4325		81.3701	84.5666	86.3316	75.6312	75.7652	78.9795	72.7929	73.2552	81.5844	75.7646	81.5373	75.5148	78.9099	81.831	81.7825	76.1479	84.0865	78.053	78.9281	73.5785	74.1163	81.4497	78.7915	75.6767	79.6303	77.7906	81.4679
22	P. palleroniana	80.9507	76.9755	78.508	76.9105	78.4669	75.8372	76.3825	75.5496	75.9932	80.6899	78.3628	78.2805	75.6682	80.9272	78.136	86.2128	81.3153	78.4976	79.0317	79.0412	81.3289		81.029	81.5657	75.8583	75.7958	78.4121	72.8487	73.2424	86.566	75.7973	86.3575	75.5167	78.4844	86.4793	86.8066	77.1196	80.6451	78.3322	78.9569	73.4805	74.0614	86.2721	78.6334	75.7472	79.6768	78.0214	86.3638
23	P. botevensis	87.8935	77.1014	78.8878	77.3373	78.8022	76.0771	76.7966	76.3193	76.3375	86.4544	78.7157	78.4455	75.6237	84.2368	78.4521	80.8992	82.863	78.6734	79.1636	79.5255	84.386	81.0079		84.6639	76.3458	76.0162	78.828	72.8484	72.7705	81.1696	76.0025	81.2549	76.1505	78.9288	81.4031	81.3745	76.1946	87.284	78.4661	79.0411	73.1657	73.7816	80.9983	78.8274	76.382	79.8998	78.4104	81.0648
24	P. jessenii	84.9296	77.259	78.6385	77.2869	79.0874	76.139	76.765	75.8902	76.3509	84.2357	78.8029	78.4855	75.9303	84.795	78.3132	81.3705	83.0529	78.7765	79.6361	79.7143	86.1403	81.6546	84.8102		75.9804	76.1484	79.1128	72.9102	73.3435	81.7481	76.1511	81.7606	75.7005	78.9976	81.9353	81.8855	76.5899	84.523	78.4442	79.3406	73.6991	74.2327	81.5803	79.014	75.9748	79.9738	78.2383	81.4963
25	Pseudomonas sp. ARS733	76.6116	78.3278	76.753	87.1705	75.8689	76.493	77.6405	77.0721	77.1559	76.2235	76.8215	76.5226	75.7981	75.9628	76.3636	75.729	76.5798	76.3995	75.1009	76.9732	75.9621	76.2117	76.7685	76.2116		76.6123	75.5403	72.8045	72.206	76.254	76.6281	76.1457	77.148	75.8824	76.2396	76.272	75.9843	76.5893	76.4203	76.6158	72.8431	73.0732	76.2878	76.1685	77.0908	77.358	79.8281	76.1899
26	Psseudomonas sp. MTM4	76.2251	76.8656	76.2929	77.6336	75.7135	77.7464	79.8704	79.4	79.1727	75.7212	76.2884	76.286	75.3024	75.8343	76.1707	75.465	76.2872	75.958	74.9998	76.3843	75.7737	75.824	76.3489	76.0615	76.6568		75.6324	72.881	73.3897	75.7989	99.9918	75.7196	79.3592	75.6131	75.8817	75.7886	83.5666	76.1319	76.0742	76.2045	73.9159	74.0739	75.8719	75.8475	79.5494	76.6698	78.0091	75.5358
27	P. cannabina	78.93	76.3805	77.5902	76.4625	87.1126	75.376	75.8186	75.4926	75.5063	78.6274	77.6042	77.3733	75.3176	78.8545	77.3049	78.1592	78.8704	79.6649	77.7853	78.3334	78.8125	78.3556	78.9053	78.9831	75.4215	75.34		72.8578	72.7442	78.4296	75.3453	78.3817	75.2512	79.1725	78.4282	78.6	75.5198	78.7117	77.3909	78.1454	72.9713	73.4399	78.2388	77.6976	75.571	78.707	77.3806	78.3077
28	Pseudomonas sp. 640-Coassembly-bin-49	73.0564	73.4123	73.2732	73.6526	72.9711	73.1795	73.5515	73.2848	73.2886	73.1027	73.169	73.0892	72.7469	72.9551	72.9787	72.7968	73.1928	73.3353	72.6417	73.2229	72.9829	72.9918	73.187	73.131	72.7488	73.1583	72.9796		74.7875	73.0275	73.1694	73.0423	73.1925	72.7737	72.897	73.0896	72.9854	73.1516	73.0307	73.1541	74.9467	75.0314	73.0788	73.0841	73.3844	73.3793	73.8625	72.9664
29	H. neustonica	72.878	73.15	72.7614	73.1801	73.0252	72.9464	73.2752	72.8145	73.2383	72.6848	72.9811	72.8808	72.7086	72.8044	72.8558	72.6675	72.9577	72.8165	72.5586	73.0062	72.769	72.6768	72.8402	72.8588	72.1462	73.2932	72.6984	74.7798		72.6711	73.2796	72.7964	72.5079	72.6438	72.7344	72.7526	73.4069	72.8225	72.8361	72.8636	74.4751	74.4595	72.7357	72.9125	72.7705	73.1594	73.3947	72.6365
30	P. lurida	81.2562	76.8564	78.5056	76.9621	78.4913	75.7118	76.253	75.634	75.8926	80.8953	78.5674	78.2432	75.565	81.1547	78.2509	86.334	81.4691	78.5691	79.0471	79.1844	81.4887	86.6328	81.1777	81.5513	75.7605	75.5955	78.3608	72.7771	73.0013		75.59	87.4708	75.5359	78.4952	87.7466	87.8276	76.9036	80.9554	78.3729	78.9475	73.289	73.8259	86.6802	78.6321	75.6591	79.6984	78.1336	87.3989
31	Pseudomonas sp. MT4	75.9688	76.5237	76.0981	77.4085	75.4395	77.5626	79.6897	79.2849	78.9675	75.5169	76.0402	75.9731	74.9895	75.5926	75.9989	75.2093	75.8983	75.7046	74.6614	76.057	75.5659	75.5319	76.0196	75.8033	76.3542	99.9949	75.2703	73.0146	72.9956	75.5136		75.4562	79.1612	75.3033	75.567	75.4382	83.4607	75.9502	75.841	75.8183	73.5285	73.8692	75.4893	75.6457	79.5065	76.4287	77.7242	75.3106
32	P. nabeulensis	81.2022	76.7677	78.4765	76.7588	78.4383	75.5305	76.1539	75.7619	75.7951	81.0027	78.4191	78.1401	75.5031	81.2236	78.1614	85.9663	81.3656	78.5416	78.9899	79.1273	81.349	86.4203	81.2429	81.5944	75.5831	75.4217	78.3066	72.7444	72.6533	87.3574	75.431		75.6683	78.3529	87.3749	87.1181	76.7734	80.9363	78.2698	78.8113	72.8853	73.2806	86.1977	78.5214	75.6995	79.5677	77.9133	88.6492
33	Pseudomonas sp. NP3	76.4904	76.8757	76.8847	78.1469	75.672	78.1688	86.4088	92.4413	80.6793	75.9674	76.5495	76.5806	75.0489	75.9417	76.4248	75.7573	76.5866	76.338	75.026	76.7281	75.927	75.9971	76.6082	76.2781	77.3323	79.4992	75.658	73.3817	72.503	75.9978	79.5022	76.124		75.5026	76.0762	76.0502	79.0184	76.4756	76.3969	76.3874	73.5452	73.8385	76.1023	76.0436	92.6981	77.1784	78.6004	75.8495
34	P. abietaniphila	78.8315	76.2116	77.5105	76.2227	79.1838	75.3025	75.8154	75.3571	75.5908	78.7524	77.4377	77.3502	75.0097	78.6179	76.9858	78.1585	78.7056	78.4063	77.94	78.1709	78.6227	78.184	78.8417	78.8072	75.55	75.25	79.0866	72.6524	72.537	78.327	75.2509	78.359	75.212		78.7197	78.5585	75.4353	78.7432	77.1607	77.9648	73.0926	73.3198	78.3252	77.8727	75.262	78.5453	77.1208	78.1452
35	P. cyclaminis	81.3923	76.8109	78.5579	76.9124	78.462	75.5977	76.1808	75.9091	75.752	81.1171	78.436	78.12	75.4475	81.4833	78.2974	86.2054	81.6725	78.5717	79.3566	79.1428	81.6947	86.4712	81.3629	81.8538	75.9671	75.5873	78.3215	72.7974	72.6592	87.6493	75.5836	87.3958	75.7486	78.7603		87.8414	76.8467	81.0935	78.2886	78.8512	72.9346	73.4492	86.7996	78.5258	75.767	79.5722	77.8683	87.3609
36	P. fildesensis	81.4829	76.7912	78.4902	76.7632	78.6541	75.6649	76.2044	75.8081	75.8863	81.1992	78.5106	78.0353	75.4895	81.7157	78.2432	87.0399	81.3748	78.6076	79.1845	79.1977	81.7174	86.7006	81.4354	81.7258	75.7979	75.4393	78.4869	72.9919	72.6881	87.7333	75.4318	87.164	75.682	78.7048	87.8857		76.756	81.1226	78.282	78.8246	72.956	73.4912	86.8996	78.4716	75.8323	79.5628	77.9429	86.8947
37	Pseudomonas sp. SST3	76.5065	76.6083	76.3364	77.175	75.9915	77.2714	79.2545	78.9011	78.5996	76.0711	76.2107	76.123	75.0978	76.2417	76.021	76.8552	76.4717	75.9762	75.3259	76.3758	76.1424	77.0619	76.5024	76.4435	75.9526	83.1602	75.7829	72.8586	73.3977	77.1383	83.1514	77.0355	78.7368	75.7485	77.0795	77.0815		76.3042	76.0137	76.2187	73.6315	73.8218	78.7897	76.2501	78.949	76.7972	77.5641	76.8122
38	P. bananamidigenes	89.3532	77.0186	78.789	77.1086	78.7968	75.9518	76.5143	76.1143	76.1752	86.1092	78.6053	78.392	75.5354	83.7362	78.3726	80.6816	82.5673	78.6916	79.0983	79.3538	84.0162	80.7643	87.3086	84.5077	76.1422	75.8965	78.7362	72.9534	72.7191	81.0099	75.8973	81.0764	76.0992	78.8457	81.1697	81.2494	76.1579		78.4131	79.019	73.1873	73.7531	80.8076	78.7128	76.1397	79.7395	78.198	80.8348
39	P. putida IOFA1	78.3661	77.0284	86.2223	77.4261	77.5427	76.1573	77.092	76.4598	76.6347	77.8927	86.0709	83.3989	75.4918	77.6526	99.1562	77.7077	78.5732	78.2783	77.2813	81.069	77.932	78.1115	78.4273	78.2534	76.2992	75.7534	77.2969	72.9795	72.9549	78.1967	75.7504	78.2969	76.0212	77.2771	78.2655	78.1932	75.8312	78.3127		78.5803	73.3144	73.8277	78.2558	80.3324	76.2107	81.3372	78.5426	78.045
40	P. rhizosphaerae	79.3001	77.3869	79.1798	77.8145	78.4522	76.3882	76.9947	76.1417	76.7047	78.8515	79.2579	79.0747	75.9611	78.9268	78.7814	78.6311	79.7316	78.8323	77.9313	79.8533	78.9692	79.0281	79.3549	79.387	76.2459	76.1608	78.3585	73.0453	73.3189	79.1755	76.2012	79.1458	75.9906	78.2743	79.2518	79.1227	76.201	79.2141	78.8342		73.772	74.1962	79.1795	79.0913	76.2272	80.4775	78.7882	78.9117
41	Pseudomons sp. gcc21	73.5351	73.7313	73.5438	74.314	73.5421	73.5382	74.116	73.4773	74.0098	73.2082	73.6018	73.6569	73.1302	73.278	73.3826	73.182	73.5126	73.5753	72.898	73.6372	73.2763	73.3204	73.5743	73.6016	72.757	74.0027	73.3962	74.8453	74.6993	73.2952	74.0114	73.3379	73.5142	73.4253	73.2657	73.3011	73.5862	73.5186	73.4837	73.4743		75.6435	73.2984	73.5702	73.4859	73.7616	74.1704	73.1911
42	H. xinjiangensis	73.9571	74.2541	73.9658	74.5539	73.9597	74.2337	74.4605	73.7425	74.4251	73.8779	74.1419	74.1037	73.2045	73.7324	73.836	73.6755	74.078	74.1836	73.3289	73.998	73.8936	73.8121	74.0582	73.9832	73.23	74.1225	73.7734	74.9019	74.487	73.7978	74.1431	73.7612	73.6831	73.6732	73.9634	73.7285	73.9452	73.8812	74.0225	74.112	75.5252		73.8727	73.798	73.8111	74.3844	74.6199	73.6539
43	P. lactis	81.0694	76.7685	78.6137	76.8418	78.4142	75.5031	76.1321	75.6313	75.8533	80.752	78.2997	78.0632	75.5678	81.074	78.0779	85.9324	81.3449	78.5738	79.1799	79.0406	81.3312	86.3152	81.0361	81.4115	76.0461	75.5095	78.2211	72.9716	72.5198	86.7003	75.5154	86.2501	75.7678	78.4646	86.7864	86.9695	78.4391	80.7667	78.3527	78.917	72.9568	73.4092		78.5386	75.6561	79.6382	77.938	86.3675
44	P. defluvii	78.8015	76.877	80.083	77.1696	77.7986	75.6051	76.4639	76.1379	76.0482	78.564	80.2323	79.9422	75.6067	78.3895	79.8872	78.0736	79.102	78.1312	77.4688	82.1988	78.6023	78.4536	78.8017	78.902	76.0338	75.7743	77.7461	73.0138	73.0179	78.4906	75.7815	78.5695	75.843	78.0637	78.5947	78.5391	75.9733	78.7597	80.3736	78.7823	73.4715	73.7796	78.8269		75.9344	82.0327	77.6187	78.3834
45	Pseudomonas sp. SRR3646363-bin-6	76.2594	77.1051	76.7558	78.0077	75.6792	78.0843	86.5365	96.5765	80.6858	75.839	76.6196	76.5054	75.194	75.8271	76.2022	75.4122	76.3876	76.2644	74.9756	76.7221	75.7602	75.7436	76.4218	76.1899	76.9181	79.635	75.6311	73.3917	72.9467	75.8671	79.6377	75.8965	92.5657	75.5173	75.7466	75.8821	79.2535	76.2461	76.2882	76.3207	73.5585	73.998	75.8677	75.8927		77.109	78.6328	75.6582
46	P. qingdaonensis	79.6112	77.816	81.7836	78.1267	78.7523	76.7499	77.5483	77.0408	77.194	79.092	81.6956	81.264	75.936	79.1443	81.2792	79.2309	80.1262	79.5535	78.0802	83.6371	79.325	79.4126	79.7813	79.7784	77.1498	76.3392	78.4739	73.2133	73.0195	79.5593	76.3495	79.541	76.8039	78.4047	79.4366	79.5435	76.541	79.5886	81.3175	80.1828	73.45	74.2025	79.5331	81.9763	76.9833		79.5056	79.3522
47	Pseudomonas sp. 8AS	78.2932	79.4346	79.0694	80.777	77.4001	78.1349	79.3281	78.418	78.8014	77.689	78.888	78.5489	76.7182	77.6638	78.46	77.4975	78.5924	78.5622	76.5664	78.9674	77.6012	77.8885	78.5161	78.1615	79.6848	77.723	77.2932	73.8562	73.3494	78.0173	77.7294	77.9787	78.3001	77.2504	78.0341	77.9803	77.4716	78.2581	78.4938	78.6209	74.04	74.5143	78.055	77.6084	78.5761	79.6486		77.8202
48	P. pisciculturae	81.1329	76.5925	78.3014	76.5108	78.5109	75.3722	75.9843	75.4961	75.616	80.794	78.3689	77.9665	75.4008	81.1549	78.0805	86.0442	81.134	78.3442	79.0755	79.1072	81.2549	86.2752	81.0864	81.431	75.8664	75.3702	78.2579	72.8133	72.7669	87.3459	75.3703	88.7097	75.4745	78.2339	87.4336	86.9699	76.614	80.7856	78.1228	78.6253	72.8917	73.3739	86.3762	78.3319	75.5641	79.4154	77.6097
49	P. chlororaphis subsp. chlororaphis	83.1923	77.7289	79.5782	77.8652	79.3305	76.6555	77.5303	76.6174	77.0346	82.3853	79.6203	79.2989	75.9345	82.8139	79.136	81.6418	83.0167	79.4306	79.917	80.7137	83.1316	81.9728	83.3353	83.2468	76.7117	76.5313	79.1637	73.2554	73.3289	82.1218	76.5236	82.1055	76.6776	79.1779	82.1743	82.2367	76.7923	82.9269	79.2132	79.8878	73.7137	74.2536	81.9878	79.5906	76.7556	81.1428	79.3611	81.7265
50	P. farsensis	78.4837	77.2793	84.1661	77.5297	77.6721	76.4402	76.9733	76.3105	76.693	78.0516	83.9905	83.1082	75.6258	77.9449	83.4315	78.1404	78.7338	78.4105	77.2493	81.238	78.0527	78.3718	78.5344	78.544	76.5834	76.076	77.4386	73.2026	73.0852	78.4909	76.0749	78.4119	76.1463	77.596	78.5026	78.4622	76.0726	78.4401	83.4376	78.9666	73.4853	74.0153	78.353	79.8572	76.489	81.4515	78.6775	78.2605
51	Pseudomonas sp. 9AG	75.5471	76.0357	75.6841	76.7098	75.2051	76.9826	79.1187	78.7882	78.0469	75.2767	75.5891	75.5854	74.8196	75.1873	75.3893	74.9839	75.6079	75.3875	74.5009	75.7761	75.1572	75.1553	75.5965	75.476	75.441	81.3087	75.0366	72.6748	72.6319	75.2393	81.2998	75.2071	78.6236	75.1177	75.254	75.3342	81.7694	75.4562	75.356	75.4628	73.1339	73.4376	75.241	75.2775	79.024	76.0418	77.0392	75.1101
52	P. indica	77.5295	77.9555	78.0064	79.2162	76.7113	78.1703	79.0811	78.2747	78.6206	76.9226	77.8501	77.817	75.8356	76.9717	77.4162	76.7005	77.6417	77.4797	75.9899	77.9086	76.8553	76.9783	77.6477	77.256	78.3003	77.5438	76.562	73.5188	73.0741	77.1927	77.5355	77.1499	78.1157	76.5186	77.1482	77.1449	77.2484	77.5039	77.4537	77.6666	73.9041	74.3493	77.1296	77.1926	78.3388	78.5639	80.5561	76.9461
53	P. asgharzadehiana	81.2624	76.7048	78.4724	76.9323	78.575	75.4664	76.0813	75.5226	75.7696	80.97	78.3735	78.0322	75.4954	81.3806	78.0842	86.0649	81.4686	78.6643	79.1306	79.2025	81.4912	86.3491	81.2434	81.6983	76.0288	75.4649	78.3473	72.7054	72.6412	87.2819	75.4678	87.0188	75.5069	78.5811	88.5505	87.3338	76.8155	80.9744	78.1515	78.7859	72.8611	73.3064	86.7545	78.311	75.6485	79.632	78.0164	86.8101
54	P. cerasi	78.786	76.5036	77.6615	76.6561	86.4768	75.6625	76.2721	75.6179	75.8816	78.4999	77.5937	77.6031	75.367	78.8019	77.468	78.0346	78.9908	79.8958	78.0593	78.2756	78.8259	78.2849	78.8245	78.9764	75.5118	75.6885	85.8142	72.7124	73.011	78.3185	75.6905	78.5295	75.5173	79.4652	78.4601	78.6546	75.8223	78.6733	77.6302	78.345	73.5058	73.9052	78.4853	77.9418	75.6804	78.938	77.5899	78.3341
55	P. laurylsulfatovorans	84.6712	76.6982	78.4497	76.9982	78.9108	75.6549	76.374	75.9404	75.9253	84.0863	78.3832	78.1009	75.5022	84.6576	78.1838	81.1942	82.8935	78.6703	79.4281	79.5013	86.0106	81.3703	84.6894	91.7063	75.6831	75.6361	78.7101	72.9613	72.8968	81.4463	75.6369	81.5097	75.8703	78.5429	81.6837	81.7244	76.0141	84.3004	78.1168	78.9268	73.082	73.6977	81.3977	78.6839	75.9104	79.6654	77.8163	81.3665
56	P. iridis	86.5616	76.4642	78.1182	76.53	78.5617	75.3494	76.0061	75.514	75.6044	87.893	78.0617	77.6565	75.261	83.9215	77.6902	80.7321	82.0108	78.1221	79.0761	78.8419	84.0083	80.5884	86.327	84.0386	76.0059	75.4187	78.4236	72.7662	72.6063	80.7552	75.4271	80.8122	75.575	78.5144	80.978	81.0291	75.7423	85.8906	77.7402	78.5259	72.7459	73.3772	80.6532	78.2888	75.5904	79.114	77.4627	80.6945
57	P. paracarnis	81.0795	76.9238	78.4292	76.9364	78.6227	75.7011	76.3158	75.8404	75.8584	80.7353	78.3926	78.0198	75.5876	81.0907	78.1244	85.9239	81.3363	78.5478	79.0192	79.0498	81.1909	86.2037	81.0867	81.4071	76.0749	75.6667	78.2813	72.8912	72.8444	86.5391	75.6849	86.2208	75.8042	78.3646	86.7646	86.8535	80.2593	80.7223	78.2086	78.867	73.081	73.7175	94.5956	78.7543	75.8161	79.5957	78.0053	86.1876
58	P. marvadashtae	82.3713	76.8254	78.4752	76.9112	78.6517	75.7465	76.4126	75.8208	76.1387	81.851	78.3442	78.1617	75.5512	82.2415	78.0487	80.501	87.8397	78.7216	79.0953	79.2143	82.5603	80.8751	82.3641	82.6493	75.8825	75.6541	78.5466	72.9602	72.8311	80.9677	75.6692	80.9267	75.831	78.6215	80.9272	81.1048	75.9256	82.0734	78.062	79.0329	73.1042	73.7986	80.9986	78.4355	75.9353	79.5624	77.9865	80.6603
59	P. caricapapayae	78.1136	75.9581	77.1281	76.0352	86.5182	75.1439	75.533	75.2771	75.1718	77.9649	77.1237	77.0454	74.9896	78.0173	76.8684	77.4544	78.2983	79.2077	77.2693	77.7297	78.1624	77.7412	78.1685	78.3327	75.069	75.0853	85.1525	72.649	72.6355	77.6968	75.0972	77.7347	74.9696	78.6502	77.821	77.9573	75.1978	78.0311	76.9953	77.7281	72.9404	73.397	77.6162	77.4726	75.1461	78.2171	76.8424	77.7044
60	P. hutmensis	79.069	76.9159	80.7595	77.1516	78.0831	75.8187	76.5076	75.9926	76.1572	78.6618	80.7828	80.361	75.5966	78.5764	80.3823	78.4473	79.2749	78.4445	77.6674	84.515	78.705	78.7392	79.1416	79.0449	76.0767	75.6841	77.9518	72.8253	72.7194	78.814	75.7022	78.9268	75.8339	77.8832	78.7911	78.7969	75.8525	79.0647	80.4248	79.06	73.139	73.6159	78.809	81.7182	76.0177	82.797	77.9914	78.6798
61	Pseudomonas sp. SP133	76.1439	77.0196	76.7415	78.0933	75.5739	78.4346	81.4196	80.5787	98.2367	75.6587	76.5412	76.673	75.1135	75.6854	76.3541	75.5529	76.3487	76.2993	75.01	76.7248	75.6453	75.6977	76.3733	76.0977	77.023	78.6499	75.4822	73.097	72.8749	75.8551	78.6504	75.7496	80.4437	75.8645	75.78	75.7706	78.2956	76.1317	76.4356	76.3548	73.4699	74.0319	76.0474	76.0629	80.5904	77.2101	78.8438	75.6133
62	P. massiliensis	76.6395	75.8676	77.1195	76.4355	76.3463	75.4673	75.9464	74.9161	75.7057	76.2072	77.2213	77.3768	74.7217	76.3118	76.9482	76.1992	77.2828	77.0388	75.886	77.4487	76.3774	76.6752	76.8597	76.8506	75.0859	75.1563	76.1491	72.5684	72.8364	76.755	75.1679	76.7252	75.0295	76.1244	76.682	76.6088	75.2156	76.7166	77.0337	77.4762	73.3048	73.577	76.7192	76.9666	75.2043	77.9426	77.2822	76.4609
63	Pseudomonas sp. MED-G74	76.6031	77.3791	77.4064	78.8784	75.9668	78.3479	96.8483	86.2662	81.2796	76.0003	77.0142	77.0955	75.4275	76.1507	76.8323	75.8776	76.85	76.7538	75.2941	77.0242	76.0178	76.1218	76.7054	76.4505	77.8341	79.6821	75.8357	73.3639	72.8888	76.1722	79.6887	76.2317	86.0244	76.207	76.3289	76.2007	79.3111	76.6173	76.972	76.6999	73.7311	74.1396	77.7557	77.1027	86.1809	77.7585	79.3345	76.0646
64	Pseudomonas sp. NAT64	73.8429	74.3478	74.4507	75.0222	73.8205	74.0522	74.424	74.2524	74.5639	73.605	74.2599	74.183	73.4498	73.7148	74.2048	73.5125	73.9198	74.0568	73.3952	74.3426	73.709	73.7675	74.0036	74.0116	73.514	74.3896	73.5672	75.2989	76.7893	73.7667	74.3818	73.7597	73.8787	73.7801	73.8323	73.7096	74.3002	73.9344	74.1686	74.0608	75.1828	75.5672	73.7395	73.8052	74.0585	74.5291	75.0293	73.6759
65	Pseudomonas sp. MT-1	75.531	75.9912	75.4686	76.705	75.2771	77.0018	79.0535	78.8846	78.3211	75.1666	75.4582	75.4439	74.8367	75.1753	75.23	75.0347	75.5864	75.3107	74.6057	75.6671	75.1646	75.185	75.6148	75.4652	75.3967	81.9636	75.0601	72.7659	73.1459	75.1275	81.9689	75.1579	78.5454	75.0891	75.2415	75.2032	82.4374	75.4252	75.5178	75.4472	73.5265	73.5006	75.2007	75.3313	78.8489	75.9559	77.0606	75.0121
66	P. indoloxydans	77.56	79.6428	77.9783	88.299	76.6909	77.328	79.0714	78.1035	78.9882	77.1403	77.8865	77.7831	76.6902	76.9423	78.042	76.9017	77.7011	77.5559	76.3371	77.9583	77.2357	77.1865	77.7554	77.318	92.5798	77.562	76.5763	73.5708	73.3575	77.1392	77.5806	77.1834	77.8869	77.0324	77.3716	77.1446	77.4067	77.4007	77.6576	77.6708	73.9998	74.462	77.8668	77.9474	77.8619	78.4911	80.8627	77.0492
67	P. putida KH-20-11	78.3726	77.0948	86.1609	77.635	77.6013	76.0133	76.8101	76.298	76.4635	77.9658	86.0794	83.4331	75.4804	77.7372	99.0947	77.7809	78.6213	78.3574	77.3584	81.1934	77.9108	78.1313	78.5306	78.3313	76.4206	75.7798	77.3959	73.0391	72.9132	78.2773	75.7815	78.3561	76.1436	77.3571	78.325	78.2253	75.8901	78.3851	99.1084	78.6741	73.2178	73.7686	78.2794	79.9359	76.2065	81.3239	78.4972	78.1587
68	Pseudomonas sp. EAC28	74.5459	75.023	74.8795	75.4493	74.5929	74.649	75.1429	75.1008	75.1684	74.3052	74.831	74.8186	73.9918	74.1845	74.8069	74.3043	74.5693	74.8527	73.9236	74.8564	74.37	74.4771	74.6173	74.4654	73.7657	75.0935	74.2746	75.4899	77.2115	74.452	75.097	74.611	74.6436	74.2851	74.5728	74.3701	75.0724	74.6267	74.7503	74.6614	75.4523	75.8304	74.4829	74.6383	74.8732	74.9577	75.4456	74.2962
69	P. mangiferae	77.0608	77.8532	77.833	78.55	76.2432	77.4474	78.4119	77.3223	77.9274	76.3228	77.7702	77.6019	75.3632	76.3468	77.4105	76.5047	77.5268	77.4542	75.4645	77.6221	76.5539	76.8088	77.204	76.9642	77.4517	76.8366	76.151	73.2668	73.0784	77.0108	76.8268	76.93	77.4293	76.3089	76.9474	76.9296	76.5565	77.0133	77.4436	77.601	73.5696	74.2486	76.9387	76.7527	77.5347	78.4342	80.4666	76.6435
70	P. ekonensis	86.9117	77.9402	80.0995	78.2016	79.1888	77.1105	77.8122	77.133	77.2949	85.2445	79.8509	79.5478	75.8526	83.5815	79.4852	81.0887	83.2899	79.695	79.3838	80.4195	83.9289	81.4316	87.1396	84.3643	77.2023	76.6768	79.1143	73.2416	72.9473	81.618	76.6764	81.5866	77.1698	79.2378	81.789	81.7393	76.7969	86.6298	79.5548	80.0845	73.5307	74.1835	81.4805	79.3387	77.183	81.3197	79.887	81.3733
71	H. xiamenensis	74.5244	74.983	74.9223	75.7489	74.0278	75.1192	75.6214	74.8358	75.3907	74.1539	74.8711	74.9008	73.7021	74.081	74.8131	74.0316	74.6093	74.7596	73.5539	74.9699	74.0477	74.2318	74.6652	74.3965	74.3596	74.7548	73.9596	75.6152	74.9977	74.3755	74.773	74.3674	74.8168	74.5713	74.3134	74.3284	74.5099	74.5126	74.8054	74.7011	76.1485	76.4275	75.1033	74.8627	75.0267	75.3692	76.0662	74.1706
72	P. synxantha	81.1954	76.9336	78.4705	77.0361	78.6045	75.7877	76.2982	75.4836	75.9722	80.7861	78.4121	78.2626	75.7177	81.1587	78.2319	85.9696	81.4998	78.5878	79.3198	79.2686	81.4294	86.4989	81.1589	81.5941	75.9842	75.6516	78.4208	72.8477	73.1227	86.7624	75.6544	86.4041	75.4868	78.3201	86.9677	87.08	77.4896	80.8824	78.3777	79.0947	73.47	73.9717	89.1992	78.5556	75.5308	79.6767	78.1406	86.253
73	P. azotoformans	81.5816	77.188	78.8943	77.1829	78.635	75.9964	76.5855	75.7466	76.2103	81.1109	78.6685	78.3663	75.7302	81.5478	78.4371	86.4266	81.6906	78.7481	79.1838	79.3761	81.7323	86.9297	81.451	81.8293	76.1304	75.7755	78.5725	72.7915	73.0332	89.7571	75.7812	87.9294	75.8781	78.6346	87.9755	87.7106	77.2125	81.2782	78.5838	79.2006	73.389	73.8977	86.8391	78.839	75.8802	79.8988	78.4519	87.7746
74	P. fluorescens PF08	81.7482	77.1292	78.7736	77.1576	79.0693	75.8329	76.5677	75.8618	76.1984	81.2778	78.7062	78.3542	75.7847	81.7453	78.3803	84.3681	81.9211	78.8625	79.4483	79.6572	81.9242	84.703	81.7789	82.0305	76.1233	75.7449	78.7048	72.7784	73.0304	85.0505	75.7538	84.9633	75.6972	78.6369	85.0905	85.3586	76.7371	81.4326	78.4818	79.2625	73.3754	73.8198	84.8504	78.8987	75.8508	80.0183	78.29	84.7189
75	P. putida KT-27	78.465	77.0891	82.9124	77.2281	77.6252	75.851	76.6988	76.141	76.3591	78.18	82.8221	82.2549	75.4961	78.0782	82.2227	77.9475	78.5849	78.1952	77.0986	80.8461	78.0335	78.0124	78.56	78.3061	76.3591	75.7002	77.4285	72.8943	72.9333	78.1946	75.7007	78.1897	76.0742	77.3244	78.0888	78.2599	75.7788	78.3945	82.1713	78.5421	73.1134	73.8014	78.1905	79.5064	76.1929	80.8667	78.441	78.0756
76	P. chlororaphis subsp. aurantiaca	83.0845	77.899	79.584	78.0378	79.3737	76.807	77.5861	76.7607	77.0942	82.2665	79.6377	79.3999	76.2771	82.6493	79.2138	81.5843	83.0579	79.4259	79.9008	80.5806	83.179	81.8656	83.2434	83.3155	76.9695	76.6274	79.2011	73.3703	73.514	82.1501	76.6409	82.0632	76.9601	79.2527	82.2258	82.2629	76.8903	82.8311	79.3496	79.9643	74.0038	74.5048	81.791	79.7315	76.8771	81.0705	79.4738	81.6994
77	Pseudomonas sp. Lab-640-Crude-bin.6	73.1651	73.2716	73.2333	73.5405	73.1613	72.8821	73.435	73.3124	73.2013	73.037	73.1723	73.0246	72.6576	73.0437	72.972	72.866	73.2242	73.2891	72.6035	73.0992	73.0687	73.0382	73.285	73.307	72.6373	73.0563	72.9438	99.4298	74.67	72.9264	73.0706	73.1237	73.0383	72.8026	73.1632	73.0871	73.0023	73.241	72.9811	73.1922	75.0896	75.025	73.0986	73.1399	73.3237	73.3516	73.8496	72.9622
78	P. duriflava	72.6832	72.8081	72.8039	73.1941	72.839	72.9659	73.0957	72.4526	72.9669	72.4705	72.8703	72.9498	72.7066	72.4663	72.8187	72.4224	72.7094	72.9388	72.4982	72.8122	72.5649	72.5878	72.7243	72.7002	72.2848	72.8828	72.6137	71.4324	71.9332	72.6045	72.8759	72.6081	72.4358	72.5944	72.5474	72.6843	72.8196	72.6653	72.8305	72.829	71.8559	72.1591	72.6253	73.0018	72.6313	72.9642	73.3717	72.4942
79	P. veronii	81.6895	77.1026	78.7749	77.1986	78.9083	75.8888	76.4361	75.9926	76.4482	81.4607	78.7822	78.3937	75.7211	81.9035	78.4316	86.7199	81.7697	78.9988	79.8476	79.56	81.8701	86.6426	81.8684	82.0063	76.7924	75.7951	78.6981	72.8678	72.6347	87.3421	75.7997	86.8838	76.1057	78.6882	87.4848	88.5254	77.0322	81.3894	78.5657	79.2416	73.2939	73.4849	87.0543	78.632	76.1142	80.0577	78.4008	86.7482
80	P. xantholysinigenes	78.7712	77.8448	85.4055	78.3654	77.8176	77.0962	77.8659	77.0976	77.4688	78.2484	84.9515	84.5567	75.9806	78.1223	84.4385	78.164	79.2332	79.0037	77.3846	81.8149	78.5155	78.5606	78.9128	78.8434	77.0647	76.7367	77.7826	73.4654	73.09	78.746	76.7385	78.7405	77.2963	77.8298	78.6939	78.7715	76.6106	78.6205	84.5921	79.5193	73.7522	74.4134	78.5631	80.3778	77.2619	82.112	79.8551	78.5618
81	P. mohnii	84.6315	76.9315	78.3696	77.0403	79.0968	75.7605	76.4321	75.6196	75.9289	84.0263	78.5103	78.0964	75.7678	84.7997	78.0499	81.2712	83.0743	78.673	79.6683	79.6593	86.2383	81.4497	84.5612	86.5076	75.9261	75.8006	78.9807	72.827	73.2308	81.5105	75.7924	81.6347	75.6443	78.8849	81.8616	81.7157	76.2212	84.1668	78.0419	78.9991	73.3933	73.904	81.4436	78.9191	75.7531	79.8048	77.8513	81.333
82	P. fluorescens B98SK52	81.0283	76.8062	78.3855	76.8242	78.5391	75.535	76.1712	75.6826	75.7536	80.7472	78.3419	77.9831	75.547	81.1204	78.0585	85.948	81.2961	78.631	79.1076	79.0107	81.146	86.1939	81.0783	81.42	75.8388	75.406	78.2836	72.897	72.9097	86.5456	75.406	86.3058	75.8404	78.3104	86.8137	86.8257	79.8251	80.7319	78.1529	78.8742	72.9295	73.5754	94.7504	78.4675	75.7223	79.5455	78.0652	86.167
83	P. guangdongensis	77.4616	78.4559	78.3391	79.7248	76.7599	78.1042	79.1701	78.0884	78.9488	76.8353	78.3413	78.0541	75.6993	76.96	77.808	76.7498	77.8526	77.9135	75.7937	78.1094	76.8526	77.131	77.7802	77.2368	77.7988	77.5925	76.7018	73.8613	73.8588	77.2184	77.5794	77.0819	78.1169	76.6099	77.1772	77.1388	77.2475	77.4301	77.9693	77.7868	74.3774	75.2618	77.2259	76.9149	78.3577	78.9341	80.8277	76.9324
84	P. zanjanensis	82.5744	77.2789	79.1198	77.3279	78.8532	76.1717	76.9075	76.1801	76.598	81.9462	78.7455	78.8113	75.9698	82.2386	78.6998	80.7912	92.8162	79.138	79.5007	79.6276	83.1091	81.1623	82.7874	82.9121	76.3839	76.0507	78.8535	72.9712	72.8984	81.3998	76.0494	81.3329	76.2652	78.904	81.5183	81.5553	76.3772	82.3211	78.7106	79.5477	73.1285	73.8469	81.3007	79.0663	76.3542	80.2946	78.5642	81.2721
85	H. bauzanensis	74.0559	74.4167	74.5117	74.9523	73.8828	74.3657	74.7658	74.5013	74.8488	73.7485	74.4547	74.4291	73.3471	73.7831	74.1368	73.662	74.2062	74.2922	73.3849	74.4682	73.7349	73.9286	74.1525	74.0958	73.652	74.6088	73.8534	75.5351	75.0907	74.01	74.6157	74.112	74.1629	73.7878	73.9286	73.8972	74.5147	74.0731	74.2753	74.2834	76.0345	75.9085	73.9801	74.1901	74.146	74.7797	75.2553	73.7699
86	P. mediterranea	82.4669	77.249	78.9871	77.5348	78.7702	76.2669	76.9395	76.2242	76.6463	81.795	78.8553	78.8275	76.0344	81.9925	78.5029	80.5549	86.9666	79.1339	79.5144	79.7073	82.6361	80.8809	82.6498	82.7254	76.3216	76.2504	78.8659	72.9169	73.2334	81.1054	76.2493	81.1179	76.2585	78.9723	81.2534	81.342	76.4495	82.2844	78.6009	79.4986	73.595	74.0991	80.9432	79.0275	76.3486	80.3351	78.6994	80.9275
87	P. mendocina	77.1983	79.0782	77.6814	90.0589	76.4553	77.1737	78.3405	77.5562	77.8818	76.7395	77.5731	77.4504	76.2461	76.6637	77.2051	76.5867	77.2139	77.2657	75.7689	77.5832	76.654	76.7249	77.3044	77.1347	87.4674	77.145	76.414	73.4647	73.1359	76.8205	77.1363	76.8218	77.5538	76.2446	76.8126	76.8028	76.8372	77.153	77.2994	77.4261	73.61	74.2192	76.9063	76.8966	77.7413	78.1194	80.5111	76.5334
88	H. aestusnigri	74.0682	74.37	74.2661	75.3129	73.9916	74.2946	74.8364	74.2553	74.5448	73.7975	74.2587	74.2282	73.5019	73.7805	74.4778	73.7628	74.1375	74.2976	73.3762	74.2666	73.8793	73.8804	74.2046	73.9347	73.3749	74.2819	73.7162	75.0205	76.5689	73.8573	74.298	73.8523	74.0578	73.7024	73.8644	73.8089	74.0375	74.0518	74.0768	74.1128	75.1665	75.5529	73.9299	73.8912	74.2388	74.594	74.9565	73.9107
89	P. batumici	81.678	77.6458	79.6786	78.0918	79.0423	76.6803	77.3629	76.6282	76.8727	81.0341	79.3757	79.3639	76.0888	81.3457	79.1717	80.8011	82.1567	79.3959	79.7948	80.3916	81.9498	81.1436	81.7787	82.1612	76.6956	76.52	79.1002	73.2909	73.1144	81.1559	76.55	81.2486	76.6085	79.0645	81.3457	81.5511	76.7818	81.5143	79.3056	79.9838	73.4774	74.246	81.1544	79.4933	76.6949	81.1103	79.1798	81.2177
90	P. wayambapalatensis	78.5365	77.43	84.5723	77.764	77.6377	76.538	77.2203	76.5265	76.8952	78.0481	84.1575	83.827	75.6123	77.9538	83.6585	77.8042	78.9509	78.7427	77.1273	81.3501	78.2148	78.232	78.6279	78.5841	76.4882	76.2023	77.5335	73.0002	72.901	78.265	76.2119	78.3712	76.5098	77.6615	78.322	78.3192	76.1521	78.5604	83.7058	79.1432	73.3997	74.0569	78.2403	79.9763	76.6197	81.5473	79.0464	78.2323
91	Pseudomonas sp. 536	77.2038	79.0513	77.8221	87.9125	76.5435	77.1696	78.3534	77.843	77.8695	76.8464	77.5056	77.4025	76.4379	76.6234	77.4718	76.5644	77.3204	77.255	75.9546	77.6169	76.6766	76.7921	77.338	76.9794	90.571	77.2343	76.4393	73.4686	73.1391	76.8837	77.2336	76.8769	77.6414	76.391	76.9326	76.8495	76.9682	77.2245	77.4049	77.4618	73.6884	74.1557	76.9187	77.1291	77.7772	78.0911	80.3616	76.6628
92	P. rhizoryzae	75.3533	76.1681	76.2055	76.9207	74.8991	76.0783	76.4265	75.7707	76.2352	74.836	76.0997	76.1987	74.3054	74.7576	75.7447	74.7373	75.6857	76.0354	74.3027	75.7554	75.0017	75.1866	75.393	75.3505	75.4532	75.3519	74.6983	72.9515	72.8298	75.3209	75.3625	75.2795	75.5678	74.9114	75.3358	75.2363	75.2314	75.2872	75.8444	75.961	73.1719	73.9987	75.2613	75.1449	75.6806	76.3928	77.7694	75.0925
93	P. chengduensis	77.3225	79.3739	77.9118	88.5402	76.5253	77.2859	78.4868	77.7661	77.9748	76.9527	77.6085	77.5617	76.4882	76.7202	77.5756	76.6272	77.4024	77.3546	75.9508	77.7943	76.7646	76.8403	77.4582	77.0747	93.8758	77.4009	76.4809	73.5117	73.3292	76.9396	77.4041	76.9341	77.8056	76.3619	76.9237	76.9162	76.9199	77.3253	77.5093	77.5356	73.9025	74.2733	77.0151	77.0976	77.9159	78.3951	80.7248	76.7085
94	H. litoralis	73.8612	74.2576	74.0667	74.763	73.7576	74.0088	74.479	74.0161	74.2903	73.4854	74.1485	73.9756	73.2597	73.5693	73.8064	73.4725	73.9079	73.9188	73.4584	74.1171	73.6694	73.8709	73.9229	74.0228	73.3006	74.0266	73.7516	75.5985	75.0884	73.7381	74.0334	73.7903	73.8146	73.469	73.6944	73.6342	74.0481	73.8403	73.954	73.8933	76.1394	75.7724	74.1318	73.807	73.914	74.2957	74.8767	73.5105
95	P. sagittaria	77.3698	78.2227	78.1944	79.5966	76.6692	78.1056	79.188	78.3725	78.7499	76.729	78.1086	77.8971	75.7822	76.7998	77.7	76.5936	77.56	77.8982	75.7299	77.9633	76.739	76.8531	77.5151	77.0658	78.1143	77.4926	76.4388	73.7393	73.398	77.0328	77.478	76.893	78.3293	76.455	76.9732	76.9294	77.089	77.3701	77.6253	77.6927	74.108	74.9071	76.9325	76.8884	78.5405	78.8438	80.9001	76.7967
96	P. granadensis	86.2022	77.156	78.615	77.2795	79.0429	76.1508	76.6819	75.8736	76.3518	87.7331	78.577	78.2562	75.7091	83.8369	78.1858	80.9376	82.3074	78.5333	79.3621	79.4703	83.8118	80.9198	86.0672	83.9445	76.3149	76.0433	78.9441	73.0319	73.2357	81.0249	76.0595	81.1032	76.068	78.952	81.2275	81.3248	76.3874	85.6549	78.3139	79.0491	73.6042	74.2234	80.8818	78.7255	76.0421	79.7287	78.1571	80.8163
97	Pseudomonas sp. J380	81.1918	77.0591	78.4352	77.0691	78.7579	75.8573	76.4952	75.7181	76.0218	80.6349	78.5696	78.2531	75.7746	81.1753	78.1765	86.0592	81.4005	78.7494	79.2863	79.2313	81.3634	86.3977	81.1741	81.4429	75.9442	75.7522	78.5115	72.9429	73.2648	86.7003	75.7496	86.4412	75.8159	78.4769	86.8522	86.9315	78.7431	80.8392	78.3692	79.1055	73.4457	74.23	94.572	78.6026	75.7771	79.82	78.2108	86.1678
98	P. karstica	80.7321	76.298	77.9719	76.4153	77.9575	75.0424	75.7364	75.1408	75.394	80.3967	77.6567	77.5871	75.3757	80.8596	77.6336	83.523	81.2236	78.1143	78.9029	78.5365	81.4966	83.6972	80.7409	81.4503	75.5064	75.158	77.9664	72.863	72.7322	83.8989	75.1471	83.8674	75.1535	78.0804	84.0751	84.7428	76.1752	80.493	77.63	78.2415	72.7616	73.255	83.8661	78.2563	75.2791	78.9554	77.3361	83.8692
99	Pseudomonas sp. SAT88	75.354	75.8948	75.5814	76.5192	75.0013	76.769	78.861	78.6986	77.8964	74.9971	75.4248	75.4248	74.7611	75.0501	75.2349	74.7782	75.4246	75.2282	74.4092	75.5927	74.9709	75.0268	75.418	75.3306	75.4462	81.2901	74.7926	72.6043	72.5986	75.0489	81.2892	75.005	78.3223	74.8791	75.0533	75.131	81.7763	75.3459	75.2754	75.2046	73.0344	73.2231	75.1502	75.2137	78.7655	75.8643	76.9156	74.9361
100	P. oleovorans	77.726	79.511	78.1621	88.2785	76.8493	77.3966	78.7411	77.9952	78.2153	77.192	77.9933	77.9275	76.8156	77.0913	78.0105	77.0142	77.8163	77.8288	76.3165	78.0463	77.0306	77.269	77.8119	77.5459	93.0019	77.5383	76.6494	73.4491	73.3264	77.375	77.5366	77.3667	77.9783	76.7556	77.4458	77.2995	77.3984	77.6545	77.7431	77.6602	74.0869	74.5475	77.3912	77.3444	78.0564	78.6327	80.9468	77.1301
101	P. brassicae	79.7295	77.7517	81.4724	78.1002	78.5673	76.6783	77.4225	76.8861	77.042	79.2922	81.4461	80.968	76.0383	79.2094	81.0484	79.1756	80.0715	79.3875	78.2952	83.4954	79.4437	79.4835	79.8622	79.7832	76.9155	76.3945	78.5192	73.1083	72.9344	79.5371	76.4111	79.5089	76.6556	78.4286	79.609	79.5809	76.4403	79.6739	81.0528	80.088	73.3627	73.9529	79.6307	82.0983	76.8931	88.0217	79.3308	79.3702
102	Pseudomonas sp. NOPR330	73.625	73.7188	73.8516	74.1749	73.5561	73.8289	74.284	73.5375	73.944	73.3666	73.6486	73.838	73.0117	73.2876	73.6183	73.1809	73.6289	73.8221	72.8588	73.8971	73.3676	73.4239	73.753	73.6132	73.4236	73.7136	73.5036	76.67	74.4302	73.3934	73.72	73.4679	73.6996	73.3204	73.4062	73.3242	73.4851	73.583	73.5454	73.8472	75.0658	75.2464	73.4224	73.2425	74.0128	74.1449	74.4824	73.2602
103	P. mangrovi	76.8064	77.6898	77.2226	78.6904	76.3107	77.4565	78.3392	77.6203	78.0813	76.2677	77.2721	77.2713	75.628	76.273	76.7581	76.1194	77.0287	77.0317	75.624	77.2926	76.2859	76.4213	77.0458	76.673	77.0657	77.2108	76.2315	73.321	73.5247	76.494	77.2112	76.3694	77.4076	76.0218	76.3848	76.4879	76.9936	76.7519	76.8613	77.2739	73.93	74.6622	76.4733	76.6237	77.6368	77.8562	79.7963	76.1873
104	Pseudomonas sp. IN922	76.019	76.6685	76.4525	77.7747	75.5826	77.6762	85.8467	99.0318	80.2635	75.526	76.3451	76.1969	75.051	75.5623	76.0733	75.3897	76.1049	76.1236	74.8763	76.3981	75.5252	75.5271	76.1181	75.8522	76.609	79.5353	75.5536	72.9559	72.64	75.5813	79.5282	75.677	92.3694	75.3408	75.7066	75.6521	79.2065	75.8955	76.0897	76.0926	73.6232	73.8212	75.653	75.8625	96.5927	76.8539	78.3601	75.5151
105	P. zarinae	82.9796	77.2472	79.066	77.3738	79.0046	76.1526	76.7158	76.2934	76.403	82.2275	78.9338	78.7367	75.8858	82.6671	78.5693	81.0455	91.7895	78.9894	79.5439	79.8223	83.1314	81.3275	83.0481	83.1082	76.2693	76.0691	78.8525	73.0349	72.9447	81.5242	76.0724	81.5078	76.3297	78.7994	81.7435	81.6029	76.431	82.683	78.6494	79.4112	73.1865	73.8309	81.5057	79.0308	76.2955	80.2148	78.5661	81.2176
106	P. maumuensis	78.6368	77.674	85.3013	78.0093	77.7344	76.6987	77.4745	76.8309	77.155	78.1339	84.8241	84.4773	75.7381	77.9236	84.3722	77.9153	79.0564	78.9	77.1684	81.71	78.2457	78.3799	78.809	78.7003	76.8719	76.2738	77.6776	73.0464	72.894	78.4379	76.2887	78.4618	76.7899	77.7151	78.4315	78.5274	76.21	78.6499	84.4132	79.2942	73.3285	74.0842	78.2588	80.2539	76.8769	81.9758	79.4218	78.3151
107	P. furukawaii	77.3551	78.0568	78.0011	79.3784	76.5092	77.5647	78.763	77.5069	78.556	76.6471	77.8959	77.8831	75.7381	76.5805	77.6477	76.6343	77.8431	77.6258	75.8356	77.8393	76.9784	77.0767	77.5004	77.1639	78.107	77.138	76.4112	73.0529	73.2248	77.1028	77.1407	77.1463	77.5357	76.3964	77.1483	77.0265	76.7689	77.3338	77.5336	77.5488	73.8966	74.2626	77.1689	77.1809	77.4103	78.5129	80.5238	76.9646
108	P. asiatica	79.0258	77.7203	87.2373	78.138	78.2118	76.7422	77.5828	76.7525	77.1256	78.4683	87.2538	84.6138	75.8849	78.199	89.0533	78.3996	79.2967	78.9659	77.8242	81.9789	78.4899	78.746	79.1395	79.0126	77.1669	76.5012	78.0419	73.2127	73.3167	78.9395	76.4974	78.8963	76.8073	77.9357	78.9962	78.9171	76.5433	78.945	89.0647	79.3765	73.8638	74.3483	78.9066	80.6199	76.6233	82.2465	79.3301	78.7301
109	Pseudomonas sp. UBA9370	75.5072	76.1117	75.8069	76.7502	74.9737	76.7629	78.9313	78.8571	78.1864	75.2211	75.5883	75.5807	74.6763	75.1458	75.3792	74.8976	75.5787	75.3398	74.5489	75.6514	75.0725	75.0994	75.596	75.4988	75.5921	81.342	74.8385	73.0149	73.1042	75.1692	81.3406	75.1909	78.6438	74.9598	75.2193	75.1796	81.9965	75.4743	75.4051	75.3562	73.2861	73.3483	75.3336	75.2566	78.8491	75.9684	76.8173	74.9538
110	P. kairouanesis	81.1836	76.8361	78.6097	76.7814	78.4985	75.5067	76.041	75.6187	75.7358	80.8805	78.4846	78.1659	75.6159	81.1639	78.3366	85.8856	81.2725	78.5588	79.1498	79.2902	81.2927	86.3596	81.2299	81.4915	75.8568	75.435	78.3968	72.7717	72.7038	87.5266	75.4455	89.1578	75.6288	78.4266	87.4807	87.0117	76.7347	80.882	78.3274	78.827	73.0615	73.4484	86.4355	78.5238	75.6692	79.6236	77.9622	89.6409
111	P. fluorescens B98C39	81.0169	76.695	78.258	76.7515	78.4502	75.3775	76.1173	75.552	75.5718	80.6704	78.3348	77.8709	75.4736	81.0692	77.9797	85.889	81.2236	78.6102	79.0816	79.0727	81.0836	86.197	81.0024	81.3828	75.8608	75.4063	78.2195	72.8396	72.6843	86.5139	75.4168	86.2772	75.6916	78.2051	86.7595	86.7484	79.773	80.6639	78.097	78.7494	72.8463	73.5326	94.7469	78.3982	75.7115	79.5623	77.9009	86.1322
112	H. pachastrellae	74.1513	74.7089	74.6264	75.2165	74.1226	74.2446	74.9775	74.3043	74.7579	74.0365	74.4832	74.4078	73.5516	73.85	74.471	73.9847	74.1741	74.3798	73.5252	74.5739	73.9184	74.1083	74.4127	74.2883	73.2018	74.5164	73.875	75.2101	76.8405	74.2149	74.5399	74.1131	73.9064	74.2319	74.1866	74.0516	74.6019	74.2006	74.4772	74.4222	75.4593	75.7121	74.1534	74.2542	74.2927	74.7881	75.0757	73.9992
113	P. daroniae	77.4062	84.8065	77.731	79.4068	76.6163	76.8305	77.7826	77.32	77.3839	76.9597	77.589	77.494	76.5722	76.7603	77.2115	76.6812	77.3753	77.3685	75.9588	77.6434	76.8994	76.9622	77.5575	77.2035	78.3058	76.7543	76.5134	73.1734	73.0417	76.952	76.7516	76.962	77.211	76.4817	77.0395	76.8828	76.5399	77.4028	77.2308	77.3534	73.5856	74.1151	76.95	77.028	77.2919	78.0413	79.9049	76.7169
114	P. proteolytica	81.5883	77.2219	78.7178	77.2192	78.9328	75.9524	76.5354	76.0131	76.1192	81.1804	78.74	78.5065	75.9608	81.6498	78.3149	84.1938	81.8198	78.8587	79.8722	79.5393	81.7926	84.4772	81.6744	81.9176	76.0197	75.8677	78.644	72.8678	73.1664	84.779	75.8645	84.837	75.6488	78.9009	84.8191	85.1538	76.7465	81.2346	78.4602	79.2663	73.6652	74.0319	84.7601	78.9644	75.8512	80.0393	78.4266	84.5817
115	P. yamanorum	81.5764	76.9127	78.484	76.968	78.6535	75.7289	76.3511	75.5796	75.9819	81.16	78.3761	78.1621	75.6594	81.7852	78.119	85.055	81.712	78.56	79.3888	79.1496	82.0708	84.9722	81.5482	81.9737	75.7816	75.6298	78.593	72.8792	72.9784	85.4204	75.6352	85.3828	75.71	78.8024	85.5812	86.0662	76.7822	81.2255	78.2182	78.9619	73.3769	73.9297	85.0916	78.6729	75.7231	79.6591	78.1638	85.1081
116	Pseudomonas sp. MCMED-45	76.5638	77.3724	76.9852	78.7981	75.7753	78.391	97.0487	85.8906	80.8184	76.0756	76.8566	76.8845	75.2385	76.1222	76.6055	75.7446	76.7527	76.5371	75.1311	76.966	76.0428	76.1022	76.757	76.5499	77.9417	79.5527	75.7153	73.3256	72.7139	76.1576	79.562	76.1171	85.7784	75.7848	76.1644	76.0787	79.0369	76.6248	76.6826	76.6432	73.4995	73.9445	76.1683	76.2257	85.9245	77.4931	79.043	75.9379
117	S. azotifigens	76.9334	77.7212	77.7072	78.7601	75.9842	81.2203	80.3171	79.2324	80.1276	76.2991	77.5678	77.4562	75.2986	76.3993	77.1513	76.1866	77.0277	77.1598	75.3558	77.305	76.1985	76.4487	77.0158	76.716	77.597	78.6576	75.9869	73.3991	73.3131	76.6456	78.6588	76.5325	79.2889	75.974	76.4672	76.5775	78.4487	76.8717	77.2148	77.2226	73.8776	74.6024	76.4476	76.4266	79.2773	78.2027	79.9168	76.3284
118	H. saliphila	73.3831	73.568	73.5387	74.1041	73.3371	73.4805	73.9377	73.5592	73.928	73.2025	73.403	73.2931	72.923	73.0592	73.2248	72.9115	73.2582	73.4517	72.7852	73.4515	73.0968	73.0191	73.3024	73.3108	72.8831	73.8395	73.0787	75.3085	74.8244	73.0103	73.8471	73.0908	73.1074	73.3017	73.0957	72.9164	73.819	73.4074	73.3703	73.3798	83.0094	75.5439	73.0501	73.3068	73.5595	73.6465	73.9919	73.0449
119	P. congelans	78.5307	76.279	77.6388	76.5376	86.3345	75.4051	76.011	75.5393	75.6076	78.2347	77.3285	77.4124	75.2251	78.3451	77.4357	77.8477	78.7967	79.8052	77.6726	78.0474	78.6919	78.0299	78.522	78.871	75.4309	75.3575	85.611	72.8783	72.8152	78.0229	75.3728	78.1496	75.5088	79.1255	78.1704	78.5316	75.5418	78.4668	77.5631	78.2321	73.0766	73.5442	77.9988	77.9415	75.4506	78.7936	77.4437	78.3043
120	P. fakonensis	78.7196	77.6668	85.4082	78.0358	77.8245	76.7787	77.4758	76.7395	77.0361	78.0379	84.9587	84.1746	75.6294	77.9459	84.6096	78.2302	78.9491	78.8142	77.3567	81.8147	78.3117	78.5385	78.8094	78.675	76.6869	76.2349	77.6535	73.1673	73.0773	78.6936	76.2325	78.5264	76.8495	77.7859	78.6133	78.7108	76.1894	78.6634	84.5841	79.2379	73.5326	74.2132	78.5472	80.1682	76.7743	82.2413	79.4571	78.386
121	S. chloritidismutans	76.5735	77.267	76.7681	78.3419	75.9862	78.1457	86.6462	96.1288	81.2531	76.1522	76.8	76.7652	75.4741	76.1587	77.203	75.7503	76.6658	76.347	75.4462	76.8346	76.0456	76.0835	76.682	76.4543	76.8139	80.2613	75.8394	73.2756	73.6123	76.1187	80.2519	76.1476	92.4338	76.0542	76.1502	76.0995	79.6513	76.6077	76.5837	76.6822	74.0891	74.3963	76.185	76.5571	97.0367	77.2896	79.0596	75.8839
122	P. khazarica	77.587	79.3633	78.2968	86.4115	76.7317	77.7697	78.9561	78.1624	78.4323	77.0287	78.1555	77.9847	76.5015	76.9881	77.749	76.8571	77.6403	77.7037	75.9501	78.0634	76.9562	77.062	77.6929	77.4135	85.3421	77.4108	76.6561	73.4197	72.9465	77.2306	77.4362	77.1872	78.2657	76.6417	77.2504	77.1828	77.1405	77.5293	77.8221	77.9112	73.7432	74.4276	77.2976	77.1594	78.3503	78.7802	81.2142	76.9721
123	P. viciae	82.6024	77.1256	78.6665	77.2546	78.7552	75.9975	76.7064	76.0862	76.3154	81.948	78.4384	78.4598	75.7905	82.4368	78.2568	80.6179	88.7724	78.7674	79.4382	79.3496	83.1504	80.8931	82.6156	82.9946	75.9297	75.9444	78.8408	72.8522	73.1503	81.1041	75.9456	81.1878	76.0796	78.7474	81.3116	81.3585	76.2723	82.3336	78.349	79.3207	73.4376	74.0505	81.004	78.7783	76.0859	79.9107	78.2031	81.0613
124	P. asturiensis	78.6662	76.2888	77.4841	76.2821	83.2081	75.3852	75.8564	75.4618	75.5458	78.414	77.5002	77.4315	75.2602	78.4098	77.3061	77.9427	78.7595	79.8407	77.7444	78.0206	78.5453	78.1325	78.6341	78.7889	75.4798	75.2126	82.9153	72.7289	72.681	78.1685	75.2176	78.4465	75.2959	79.1309	78.3856	78.382	75.4721	78.5291	77.4754	78.1538	72.991	73.3488	78.1534	77.6365	75.5124	78.6071	77.1555	78.1774
125	P. vanderleydeniana	81.3121	77.7565	80.0052	78.0239	78.6889	76.8115	77.5189	76.9034	77.1709	80.664	79.735	79.5528	76.0395	80.7403	79.4271	80.2955	81.3704	79.3794	79.2231	80.3973	81.1034	80.6175	81.417	81.2946	76.6515	76.533	78.7193	73.5624	73.4165	80.7753	76.5473	80.6382	76.9335	78.763	80.8005	80.7953	76.8018	81.1637	79.4934	79.7802	73.749	74.4102	80.7439	79.5767	76.7516	80.9008	79.5007	80.4298
126	P. pohangensis	76.2526	76.7086	76.0687	77.2915	75.8216	76.0153	76.8429	76.0746	76.4004	75.8795	76.2334	76.1071	75.4839	75.9209	76.1	75.8603	76.3962	76.3063	75.3923	76.5171	75.8104	76.0032	76.3262	76.0506	76.1179	76.2019	75.8106	73.2332	73.2798	76.0816	76.2051	76.14	75.8388	75.6773	76.0039	76.0607	75.9904	76.1227	76.219	76.3369	73.579	73.8839	76.0356	76.0432	76.2789	76.8725	78.5256	75.8193
127	P. sessilinigenes	81.6949	77.6854	79.7901	78.1895	78.7053	76.7628	77.4632	76.8988	77.1272	80.8797	79.5939	79.6711	76.2056	81.138	79.2882	80.5513	82.0554	79.4424	79.4584	80.3777	81.6162	81.1221	81.8171	81.9977	77.2056	76.5569	78.7719	73.5853	73.2636	81.1487	76.557	80.9982	76.8484	78.8152	81.1122	81.2232	76.7431	81.4788	79.376	79.7596	73.5927	74.2147	80.9374	79.7194	76.975	80.911	79.3047	80.9088
128	P. crudilactis	86.511	76.6347	78.2411	76.695	78.5743	75.4953	76.0694	75.7004	75.7657	91.9705	77.9927	77.7828	75.3923	83.9171	77.8118	80.6805	81.8699	78.1667	79.0865	78.8876	83.9649	80.5996	86.2281	84.176	76.0205	75.462	78.4962	72.8864	72.7568	80.7894	75.4692	80.8451	75.6821	78.6737	81.077	81.1299	75.9294	85.9376	77.8592	78.5584	72.8932	73.5606	80.5935	78.3957	75.749	79.101	77.5455	80.7196
129	P. azerbaijanorientalis	84.812	76.9204	78.8279	76.9961	79.0438	75.7752	76.4586	75.8861	76.075	84.1355	78.7401	78.3927	75.6387	84.6091	78.4115	81.2441	82.9646	78.7428	79.5631	79.6829	85.8642	81.5029	84.7864	91.748	75.9517	75.7812	78.8692	73.0133	72.9382	81.5212	75.7687	81.5783	75.8254	78.8968	81.7638	81.7337	76.136	84.4659	78.4367	79.1672	73.0886	73.6104	81.4937	79.0204	75.9893	80.0081	77.9702	81.3374
130	P. reinekei	84.557	76.7073	78.4191	76.6295	78.8217	75.4693	76.1543	75.8391	75.694	84.1835	78.2988	78.0152	75.491	84.8323	77.966	81.0709	82.8069	78.4985	79.533	79.229	86.074	81.1166	84.4281	86.8022	75.7732	75.4881	78.7069	72.836	72.7148	81.2357	75.4893	81.2877	75.668	78.6467	81.4497	81.5172	75.8155	84.0498	77.998	78.8415	72.9152	73.6373	81.2435	78.6443	75.7738	79.4714	77.6263	81.1141
131	P. campi	78.3449	79.2459	78.7693	80.3291	77.5	77.7669	79.1414	78.3072	78.415	77.7606	78.7206	78.4716	76.8416	77.7054	78.339	77.5913	78.4604	78.1708	76.774	78.8575	77.6693	77.8996	78.4861	78.119	78.8112	77.6555	77.3083	73.731	73.6642	77.9829	77.6575	77.977	77.9604	77.254	77.9692	78.01	77.3415	78.2194	78.3894	78.4269	74.0155	74.5804	77.9925	77.7157	78.3208	79.3787	88.3612	77.6759
132	P. eucalyptola	79.114	77.265	79.2936	77.5432	78.2641	76.1885	76.9413	76.0778	76.5256	78.5143	79.0921	79.0477	75.8128	78.6532	78.8119	78.6119	79.6822	78.6243	78.0077	79.9276	79.048	78.9781	79.1638	79.3652	76.1911	76.0018	78.0016	72.9491	73.5323	79.0194	76.015	78.9513	75.9319	78.1327	79.0136	79.2242	76.254	78.9452	79.0064	79.9897	73.7564	74.2481	79.0492	79.3071	76.0563	80.6296	78.7977	78.8503
133	P. taiwanensis	78.3408	77.0766	85.1188	77.3421	77.5801	76.1455	76.7651	76.3641	76.4674	77.9151	84.9669	83.6669	75.3005	77.7466	84.4006	77.6799	78.7874	78.3276	76.9355	81.0821	77.9326	78.0873	78.4578	78.2736	76.3628	75.852	77.2157	72.8382	72.6693	78.1565	75.8593	78.2712	76.1939	77.3564	78.1244	78.1185	75.8605	78.2989	84.4232	78.7237	73.1694	73.6713	78.2221	79.6974	76.245	81.0782	78.3737	77.9775
134	P. foliumensis	78.6978	75.7712	77.0707	75.8671	79.9548	74.7909	75.2861	75.0262	74.9617	78.5202	77.0261	76.8151	75.1218	78.5471	76.8396	77.9891	78.529	78.4951	77.7342	77.7617	78.7603	78.0819	78.5318	78.7027	75.0271	74.9393	79.7459	72.8927	72.6615	78.1281	74.931	78.2888	74.7722	79.0601	78.2994	78.3522	75.04	78.4378	76.9029	77.5464	72.876	73.2413	78.2023	77.4671	74.9779	77.8611	76.4295	78.0971
135	Pseudomonas sp. SP291	75.3823	75.9886	75.5043	76.8711	75.0023	76.6874	79.0173	78.8005	77.9382	75.0619	75.4492	75.4168	74.6122	74.9471	75.2251	74.7186	75.3887	75.2413	74.4292	75.5673	74.9882	74.9476	75.4178	75.2072	75.8434	81.0764	74.8133	72.7509	72.5239	74.9743	81.082	75.1097	78.4494	74.835	74.9278	75.0799	81.4886	75.2702	75.3091	75.2171	72.8837	73.2783	75.1066	74.9903	78.9077	75.8298	76.9328	74.8036
136	P. vancouverensis	84.4796	77.1695	78.612	77.1582	78.9924	76.0648	76.7115	75.9295	76.3516	83.8057	78.564	78.3356	75.6976	84.1855	78.2467	81.1006	82.8055	78.7307	79.457	79.5597	84.8623	81.2849	84.388	86.8452	76.0696	75.9945	78.8331	72.9096	73.3304	81.3798	76.003	81.2989	75.9764	78.7119	81.5555	81.512	76.4082	84.0088	78.3327	79.1511	73.5519	74.0525	81.2466	78.9001	76.0063	79.7781	78.2261	81.1845
137	P. nosocomialis	76.8727	77.619	77.2943	78.8002	76.2202	79.0785	80.3702	79.6623	79.8879	76.2937	77.2982	77.2747	75.5707	76.299	76.8684	76.2268	77.0752	77.0347	75.4895	77.3124	76.2368	76.4264	77.0027	76.7235	77.3877	79.2722	76.108	73.3633	73.2751	76.5025	79.2703	76.4335	79.6515	76.0533	76.6214	76.6119	78.9923	76.8226	76.9494	77.1787	74.064	74.4966	76.5003	76.5994	79.7901	78.044	79.6499	76.2882
138	Pseudomonas sp. 9.1(2019)	79.7519	76.2168	77.4217	76.1571	78.2127	74.9133	75.7374	75.135	75.2936	79.5649	77.398	77.0407	75.4959	79.867	77.2159	79.2543	79.7954	77.7797	82.6339	78.2882	79.8627	79.4067	79.7289	79.826	74.9765	74.9587	78.1208	72.5188	72.7458	79.4527	74.9611	79.4018	74.9916	77.8371	79.638	79.6847	75.3215	79.5189	77.2968	77.845	72.8606	73.2755	79.4339	77.7799	75.2121	78.5575	76.811	79.3715
139	Pseudomonas sp. MS15a(2019)	75.3783	76.1898	76.2502	76.9142	74.7633	76.0477	76.5683	75.9582	76.2834	74.8774	76.0391	76.1842	74.5116	74.7863	75.8308	74.7217	75.7307	75.9359	74.3126	75.8737	74.9637	75.1853	75.3975	75.3857	75.3667	75.6374	74.6602	73.0384	72.9042	75.2495	75.6448	75.2505	75.7965	74.6947	75.243	75.2608	75.4224	75.3835	75.8487	75.894	73.3375	73.8763	75.3773	75.2604	75.8202	76.4554	77.8027	74.9919
140	H. phragmitis	74.3132	74.6465	74.4502	75.2075	74.2228	74.5134	74.9377	74.4163	74.7785	73.9958	74.3802	74.4693	73.586	73.8824	74.2548	73.8383	74.3476	74.4857	73.6431	74.5753	74.0255	74.0353	74.3408	74.1921	74.0918	74.3052	73.9935	75.6443	75.1445	74.0058	74.3102	74.0169	74.2054	73.8351	74.0372	74.0662	74.4043	74.2714	74.2845	74.365	75.5763	76.0876	74.1024	74.0876	74.5475	74.7554	75.2595	73.9333
141	Pseudomonas sp. AF1	77.0863	77.5298	78.0331	78.4526	76.2075	77.3412	78.0801	77.3193	77.8067	76.4609	77.6029	77.8159	75.2373	76.5199	77.2014	76.2046	77.1811	77.2177	75.2815	77.5876	76.4891	76.5203	77.2628	76.8928	77.2028	76.7672	76.0092	73.3155	73.1088	76.6363	76.7631	76.5533	77.4326	76.1241	76.6164	76.6053	76.8214	76.9832	77.2664	77.3967	73.7266	74.2993	76.5406	76.7277	77.3901	78.3978	79.9699	76.3676
142	P. cedrina subsp. cedrina	81.6029	77.1032	78.7665	77.2312	78.8851	75.989	76.5265	75.9447	76.2676	81.0919	78.8432	78.4994	75.8005	81.4779	78.3772	86.141	81.5144	78.7941	79.4313	79.5736	81.6701	86.3388	81.4341	81.8017	75.9436	75.8902	78.6686	72.6673	73.2141	88.5857	75.8914	87.1101	76.0501	78.6115	87.6144	87.3447	77.026	81.2424	78.4878	79.1671	73.3188	73.8785	86.5579	78.7082	75.9777	80.0002	78.4288	87.0217
143	P. libanensis	81.2677	76.9544	78.5026	76.9906	78.7599	75.8584	76.4761	75.6514	76.0748	80.8388	78.4985	78.2025	75.6658	81.1894	78.2157	86.0985	81.6035	78.5261	79.0283	79.3012	81.4375	86.5326	81.2259	81.5309	75.7299	75.8455	78.4973	72.8297	73.4047	86.9572	75.8549	86.6239	75.6149	78.4852	87.0833	87.2681	77.8299	80.8868	78.3536	79.0985	73.4908	74.2415	89.722	78.5694	75.7295	79.7408	78.1242	86.4708
144	P. zeae	86.7378	76.8175	78.3464	76.9584	78.644	75.6938	76.2336	75.7926	75.9344	91.6308	78.221	77.9311	75.5385	83.9395	77.8965	80.791	82.0501	78.2716	79.2075	79.0028	84.0078	80.6861	86.3988	84.128	75.9089	75.696	78.5625	73.088	72.9016	80.8494	75.7045	80.9246	75.8318	78.6288	81.0906	81.1487	76.2369	86.0614	77.9609	78.6441	73.25	73.8879	80.6943	78.4908	75.9043	79.2855	77.7309	80.8424
145	H. formosensis	74.4316	74.8849	74.9806	75.6282	74.1838	74.8047	75.381	74.6521	75.206	73.9828	74.9571	74.9447	73.5121	73.9032	74.7144	73.9408	74.5429	74.7183	73.4366	74.7844	74.0067	74.2906	74.4437	74.3185	74.1343	74.6724	74.0316	75.2046	74.788	74.3232	74.6803	74.3576	74.6497	73.9808	74.4659	74.3319	74.3812	74.5465	74.8243	74.7157	75.7607	76.1019	74.3589	74.1902	74.7824	75.2421	76.0103	74.0884
146	P. bohemica	79.2	76.4919	77.9084	76.573	79.5154	75.3849	75.9802	75.5786	75.6165	78.8624	77.6856	77.5655	75.2098	78.7786	77.3672	78.2863	78.9101	78.7129	77.6859	78.4245	78.7924	78.5163	79.2262	79.0189	75.5018	75.4393	79.4585	72.7128	72.6814	78.5709	75.4503	78.5898	75.3755	84.3447	78.7431	78.6801	75.6594	79.08	77.4903	78.1099	72.9766	73.4924	78.4066	77.8222	75.4535	78.5998	77.3986	78.3947
147	P. plecoglossicida	79.0604	77.6215	87.3698	77.9195	77.9281	76.5198	77.4418	76.5659	76.93	78.4458	86.4196	84.2399	75.6869	78.2838	85.7765	78.3229	79.2834	78.8974	77.283	81.8499	78.3969	78.6632	79.099	78.8192	76.9311	76.1865	77.7656	73.0866	72.9389	78.8481	76.1874	78.846	76.7217	77.8043	78.8216	78.7561	76.1475	78.9463	85.7739	79.3359	73.2872	73.9522	78.8072	80.239	76.7205	82.1659	79.2908	78.5832
148	P. lalucatii	78.4965	80.299	79.0809	81.4582	77.5827	78.3669	79.6846	78.5569	79.172	77.7205	78.9836	79.0877	77.7629	77.9167	78.6203	77.6516	78.9741	78.7515	76.6575	79.2195	77.928	78.067	78.7767	78.3813	80.1277	78.0431	77.5031	73.838	73.6586	78.2595	78.0421	78.125	78.5421	77.2866	78.2254	78.1923	77.7634	78.482	78.6799	78.6679	74.1361	74.843	78.1878	77.844	78.7666	79.9352	82.5954	77.8598
149	P. agarici	80.8316	76.7194	78.5419	77.0214	78.2759	75.5274	76.3489	75.762	75.8864	80.303	78.4399	78.3126	75.5792	80.5125	78.1287	79.9974	81.0681	78.4388	78.8474	79.3218	80.8568	80.2916	80.8381	81.018	75.8245	75.5324	78.1988	72.8673	72.816	80.3487	75.5218	80.4964	75.661	78.3601	80.5046	80.5512	75.7369	80.6451	78.1678	78.776	72.9789	73.597	80.4401	78.8305	75.8446	79.8189	77.9027	80.1432
150	P. marincola	76.1595	76.8745	75.8737	76.9371	76.0221	75.109	75.7747	75.4764	75.4018	75.9822	75.8927	75.6681	77.6229	76.0764	76.4188	75.9493	76.0807	75.7739	75.4848	76.2585	75.9653	75.9086	76.2271	76.0696	75.6615	75.225	75.8814	72.8341	72.9626	75.8877	75.2201	75.988	75.0274	75.5906	76.0358	75.9353	75.3061	76.0856	75.8631	75.8264	72.9837	73.2689	75.9746	76.0186	75.4707	76.4288	76.9136	75.8946
151	P. putida KH-21-114	78.8168	77.4851	99.9825	77.8836	77.7178	76.3927	77.1451	76.5798	76.7918	78.2954	86.118	83.9643	75.5813	78.1085	86.1824	78.0778	79.0553	78.6317	77.5182	81.5827	78.2717	78.3916	78.9282	78.7374	76.7991	76.2522	77.4935	73.135	72.9568	78.5545	76.2543	78.5843	76.5092	77.651	78.5728	78.4614	76.2673	78.7443	86.1492	78.9953	73.6128	73.9524	78.7462	80.0791	76.6109	81.8216	79.0955	78.3427
152	H. nanhaiensis	74.0114	74.2188	74.1092	74.9339	73.9792	74.3391	74.6839	74.0779	74.6438	73.8386	74.1245	74.263	73.3603	73.8709	73.8928	73.6955	74.258	74.2049	73.3207	74.2071	73.8764	73.8215	74.241	74.0908	73.4037	74.0821	73.8227	74.9677	74.9276	73.9164	74.1114	73.8817	73.9257	73.75	73.9248	73.9069	73.8814	74.1575	74.1601	74.1755	75.7407	81.4858	73.8678	73.8525	73.9826	74.4827	74.9652	73.6733
153	H. pelagia	73.1026	73.2635	73.1183	73.5119	72.8639	73.0024	73.6967	73.0998	73.482	72.9139	73.0669	73.0235	72.7803	72.8678	72.9255	72.9307	73.1569	73.1585	72.5414	73.2736	72.9016	72.8703	73.1569	73.0371	72.4415	73.2256	72.9106	82.1562	75.0619	72.8004	73.236	72.9684	73.0463	73.0151	72.9755	73.0382	73.1681	72.9868	73.0658	73.1165	75.0903	74.934	73.1021	73.0039	73.1334	73.2967	73.5904	72.8444
154	P. straminea	77.3973	87.2787	78.1841	79.8665	76.8188	76.9656	78.0663	77.4087	77.6106	76.9647	77.795	77.8739	76.748	76.822	77.5821	76.7964	77.6427	77.8168	76.2153	77.9848	76.9546	77.1031	77.5578	77.38	78.7679	76.9337	76.6156	73.259	73.3016	77.1615	76.9473	77.2042	77.2248	76.6326	77.1705	77.2087	76.7317	77.3752	77.667	77.6965	73.7085	74.1198	77.1427	77.2374	77.4602	78.6417	80.1406	77.0268
155	P. triticumensis	78.5939	76.3066	77.5217	76.3124	83.2576	75.3146	75.8937	75.5166	75.4546	78.3668	77.4324	77.351	75.152	78.3836	77.2528	77.9778	78.7087	79.6708	77.6247	77.9957	78.535	78.1783	78.5931	78.6964	75.339	75.3506	82.9587	72.6578	72.6068	78.2505	75.3433	78.2719	75.1682	79.1405	78.3376	78.4597	75.4439	78.4344	77.3429	78.1371	73.0198	73.3855	78.2286	77.7126	75.5252	78.5602	77.1766	78.2889
156	P. taeanensis	77.323	78.6288	77.1295	79.1622	76.7275	76.5441	77.5787	76.9625	77.0653	76.8844	77.0657	77.0485	77.4028	76.8351	76.9277	76.6975	77.3792	77.0976	75.9466	77.6061	77.0087	76.8993	77.3968	77.2376	77.9195	76.7779	76.4938	73.3289	72.9374	76.8829	76.7877	76.8887	76.9325	76.1742	76.9329	76.8621	76.6593	77.1871	76.8376	77.2005	73.379	73.6105	76.9703	76.8183	77.2867	77.8697	79.6783	76.7526
157	P. cremoricolorata	78.8238	77.3406	82.311	77.6325	77.5645	76.4004	77.1097	76.5777	76.8071	78.2078	82.1194	81.9201	75.5405	78.0608	81.8154	77.7693	78.7722	78.5387	76.995	80.6672	78.1157	78.0112	78.6876	78.374	76.5769	76.2128	77.4315	73.0999	72.9348	78.1909	76.2161	78.1811	76.3703	77.4157	78.2133	78.0982	75.9928	78.5168	81.8013	78.8924	73.2583	73.8263	78.1372	79.3103	76.6252	80.9774	78.8354	77.9433
158	P. lutea	78.437	76.3694	77.3151	76.3818	79.0223	75.5483	75.9374	75.2445	75.7165	78.1834	77.506	77.4239	75.237	78.3502	77.0861	78.1104	78.5654	78.1385	77.6307	78.1029	78.2952	78.107	78.4742	78.5689	75.0816	75.4872	78.8867	72.5868	73.153	78.176	75.4874	78.2821	75.0364	82.1264	78.301	78.4264	75.6225	78.3306	77.2585	77.9181	73.4453	73.8481	78.1892	77.679	75.1873	78.3075	77.2948	78.1024
159	Pseudomonas sp. UBA2684	78.1108	79.5241	77.9834	79.9077	77.268	77.0827	78.1783	77.5723	77.4675	77.6807	77.9732	77.8675	77.7048	77.7467	77.662	77.5744	78.1717	77.8125	76.7744	78.399	77.7229	77.6446	78.1525	77.9075	79.0342	77.3013	77.0424	73.6671	73.045	77.7189	77.3062	77.7049	77.6106	76.7973	77.7563	77.846	76.8713	77.9468	77.7176	77.9024	73.4202	73.9592	77.7388	77.5744	77.8261	78.7562	80.83	77.5502
160	P. resinovorans	77.1269	77.8736	77.7232	78.5711	76.4117	77.0252	77.7585	77.1904	77.3903	76.5536	77.5581	77.5256	75.5668	76.4893	77.2024	76.5537	77.4911	77.155	75.7302	77.5331	76.8074	76.8841	77.2164	77.0877	77.5783	76.6318	76.2821	73.0465	73.0327	76.9386	76.6363	77.0259	77.0681	76.197	76.9478	76.9598	76.4977	77.1102	77.2522	77.4236	73.5919	73.952	77.0063	76.9322	77.1825	78.152	80.0774	76.7756
161	P. taetrolens	79.3763	75.7717	77.085	75.6905	77.8344	74.6217	75.2005	74.9444	74.9113	79.2174	77.1259	76.7828	74.9823	79.4201	76.9769	78.9739	79.4112	77.3196	82.3374	78.0586	79.6029	79.0925	79.3479	79.6134	75.0054	74.6751	77.7281	72.5152	72.6154	79.0667	74.669	79.077	74.7211	77.695	79.2461	79.2214	74.9471	79.1445	76.9879	77.582	72.7633	73.0096	79.0846	77.6216	74.7704	78.2087	76.4262	78.9613
162	Pseudomonas sp. UBA8086	76.2522	76.9679	76.8019	77.8424	75.641	78.2924	81.548	80.4714	98.2046	75.7083	76.6029	76.5921	75.0874	75.7149	76.4554	75.5083	76.3449	76.2349	75.0319	76.817	75.7315	75.6357	76.3552	75.9801	77.003	78.5172	75.4854	73.2129	72.8663	75.814	78.5214	75.7409	80.4051	75.5972	75.7347	75.8079	78.1721	76.1931	76.3942	76.3238	73.4848	73.8883	75.8538	75.8279	80.4624	77.3496	78.5864	75.6246
163	Pseudomonas sp. ARS2	76.4508	77.4287	76.9131	78.4516	76.1161	78.1007	86.4709	99.1834	80.922	76.1184	76.8765	76.8547	75.4893	76.0631	76.6841	75.98	76.7305	76.676	75.3968	77.0224	76.0835	75.9867	76.7342	76.4467	77.1241	79.9145	75.9716	73.3275	73.4282	76.1253	79.9225	76.225	92.4929	75.8244	76.1715	76.2137	79.4878	76.591	76.813	76.6556	73.9141	74.2732	76.2042	76.5437	96.8449	77.5192	78.8318	76.0361
164	P. dryadis	77.7473	82.8256	78.4132	80.1473	77.0376	77.5942	78.8342	78.0488	78.3754	77.1366	78.1774	78.2264	77.119	77.128	77.7974	77.0141	77.9715	78.1339	76.2115	78.3292	77.2898	77.2773	77.8557	77.615	79.0283	77.5259	76.8788	73.5447	73.3078	77.3687	77.537	77.4278	77.8237	76.9771	77.4859	77.4736	77.1727	77.6456	77.8247	78.2426	73.8811	74.4204	77.429	77.5444	78.1787	79.0087	81.2622	77.1638
165	P. alcaligenes	77.6932	78.8606	78.5869	80.732	76.7988	77.8702	79.1963	78.3539	78.6124	77.0052	78.415	78.2398	76.243	76.9884	78.1926	77.0123	77.9111	77.8967	76.1551	78.3692	76.9603	77.2223	77.819	77.4759	79.0645	77.5	76.7598	73.5238	73.2761	77.3657	77.4841	77.4203	78.1071	76.7933	77.4894	77.3047	77.2337	77.6298	78.1314	78.2111	74.0308	74.4929	77.477	77.4858	78.238	79.0422	84.7944	77.0918
166	P. antarctica	81.0559	76.705	78.2342	76.6359	78.3668	75.5369	76.0748	75.3291	75.6949	80.8194	78.2207	77.9683	75.5827	81.2672	77.8955	87.7492	81.1744	78.2036	79.0407	78.917	81.4552	86.8903	81.0224	81.496	75.6034	75.5072	78.2454	72.6385	73.0396	87.0382	75.5162	86.701	75.3615	78.2799	86.93	87.7353	76.9453	80.6984	78.0156	78.7082	73.3013	73.6703	86.6643	78.3205	75.472	79.3374	77.7334	86.5675
167	P. sichuanensis	78.9834	77.7035	85.6398	78.2478	77.9599	76.7351	77.5269	77.0089	77.1472	78.4288	85.3216	84.4124	75.7132	78.2956	84.7344	78.3019	79.3976	79.0229	77.5523	82.0049	78.5345	78.6706	79.0946	78.9454	77.1182	76.4054	77.742	73.1767	73.1105	78.843	76.4164	78.7628	76.8951	77.9588	78.7903	78.7062	76.3524	78.8986	84.6711	79.5111	73.5173	74.2029	78.7448	80.2519	76.9513	82.1453	79.5058	78.5453
168	P. nicosulfuronedens	76.998	77.2725	77.8032	78.1172	76.2019	77.0073	77.7744	77.041	77.3116	76.4041	77.491	77.4306	75.136	76.3403	77.2674	76.3289	77.2043	77.1068	75.5494	77.3548	76.3767	76.5788	77.1796	76.8129	77.0794	76.5405	76.0528	73.4182	73.1821	76.7131	76.5569	76.7733	76.9001	76.2152	76.7233	76.659	76.2872	77.0186	77.3248	77.2022	73.7745	74.2113	76.7399	76.7841	77.1069	77.9405	79.4199	76.5485
169	P. tehranensis	82.4834	76.7783	78.5677	76.9771	78.7722	75.9073	76.4946	75.9772	76.1801	81.8922	78.4664	78.3764	75.7857	82.163	78.1998	80.7022	87.5903	78.7324	79.3232	79.484	82.773	80.9894	82.5774	82.6266	76.1345	75.8335	78.6116	73.0444	72.8287	81.1023	75.8408	81.095	75.9753	78.5749	81.2056	81.2236	76.089	82.2149	78.1733	79.0868	73.1416	73.6993	81.0631	78.7245	76.0421	79.8792	77.9885	80.8534
170	P. coleopterorum	79.1163	77.2466	79.0049	77.5774	78.4588	76.441	76.9792	75.9483	76.7533	78.7245	79.1086	79.01	75.9412	78.8511	78.6843	78.5902	79.6959	78.924	77.8101	79.7334	78.8539	78.9351	79.3897	79.2528	76.3843	76.165	78.2563	73.0216	73.3011	79.0467	76.1761	79.029	75.9079	78.2222	79.1228	79.0675	76.2914	79.1589	78.8064	90.5149	73.5912	74.2012	79.0167	79.1034	76.2253	80.3505	78.8191	78.8065
171	Pseudomonas sp. UBA10494	75.0457	75.4681	75.2033	76.2172	74.7068	76.3269	78.6087	78.7461	77.4421	74.6909	75.0909	74.9813	74.3424	74.7385	75.3525	74.533	75.0835	74.7961	74.2723	75.2174	74.6826	74.6635	75.1357	74.9319	75.1912	80.9684	74.5809	72.4115	72.4224	74.7054	80.9716	74.6173	77.9368	74.6248	74.8358	74.7806	81.619	74.9496	75.0114	74.9591	72.9257	73.0502	74.6618	75.0427	78.3992	75.5907	76.472	74.5544
172	P. toyotomiensis	77.1713	79.1212	77.7692	88.4969	76.4361	77.1748	78.4783	77.4538	77.8582	76.7905	77.5542	77.4323	76.2533	76.653	77.4827	76.3822	77.228	77.1105	75.8345	77.6657	76.5843	76.7217	77.3295	77.0222	92.8645	77.2838	76.3565	73.3836	72.9462	76.7908	77.2782	76.8701	77.5971	76.317	76.8856	76.7991	76.7489	77.2014	77.4107	77.4196	73.7421	74.1714	76.8196	76.8889	77.66	78.1251	80.6859	76.5481
173	P. alkylphenolica	79.5876	77.519	81.3543	77.7399	78.502	76.3315	77.421	76.5108	76.7134	79.1752	81.3459	80.9642	76.0153	79.0717	80.6578	78.7528	79.7744	78.8678	78.1001	85.8259	79.3899	79.1615	79.6768	79.6379	76.4854	76.329	78.3458	73.0521	73.4084	79.2314	76.3299	79.2911	76.3572	78.2332	79.2018	79.3958	76.3467	79.5819	80.6931	79.5383	73.7743	74.3996	79.1632	82.0802	76.484	83.5097	78.9572	79.0928
174	P. soli	78.5136	77.5819	85.1664	77.8923	77.6483	76.5984	77.475	76.7422	77.0737	77.9593	84.5816	84.2051	75.7463	77.8364	84.1203	77.9014	78.9499	78.8368	77.0058	81.5238	78.1466	78.263	78.7454	78.6174	76.9273	76.2425	77.5513	72.9084	72.8494	78.3931	76.2406	78.3695	76.7552	77.5729	78.3498	78.393	76.1994	78.5227	84.1919	79.1276	73.3015	73.9568	78.3073	80.0957	76.8459	81.7523	79.4278	78.3458
175	P. allii	81.5676	76.9564	78.7607	77.0517	78.6269	75.9261	76.3941	75.8582	76.0636	81.1864	78.652	78.3945	75.7157	81.5218	78.4409	86.4573	81.6515	78.83	79.2047	79.3724	81.7265	86.9057	81.5599	81.9357	76.2296	75.6883	78.5103	72.8171	72.6666	89.8033	75.6944	87.9536	75.9954	78.6824	87.9949	87.7399	77.1628	81.2942	78.5437	79.0136	73.187	73.6536	86.8306	78.6698	76.028	79.8953	78.2834	87.7897
176	P. aeruginosa	77.1968	77.6098	78.0658	78.3929	76.3265	77.5712	78.311	77.3966	78.0603	76.5214	77.7494	77.852	75.3793	76.6937	77.3959	76.4895	77.4276	77.2365	75.5287	77.7113	76.6989	76.722	77.2912	77.0591	77.0893	76.8748	76.212	73.2717	73.5607	76.8135	76.8569	76.7281	77.3166	76.3105	76.8447	76.816	76.6435	77.1426	77.5133	77.5357	73.9302	74.6357	76.7725	76.8384	77.5366	78.477	80.1366	76.489
177	P. neuropathica	86.5971	76.7116	78.2815	76.8005	78.6407	75.5266	76.094	75.6574	75.6259	91.9924	78.1524	77.8958	75.3939	83.9905	77.9075	80.7456	82.0448	78.2542	79.2144	78.966	84.0516	80.7015	86.3779	84.1289	76.024	75.5189	78.5953	72.9851	72.7755	80.8444	75.5147	81.0096	75.5684	78.589	81.1271	81.1541	75.9007	86.0157	77.9398	78.5673	72.9991	73.6022	80.6421	78.4894	75.7142	79.2298	77.6311	80.7822
178	P. xanthosomae	78.8038	77.7937	85.4882	78.0071	77.8286	76.8267	77.604	76.8103	77.2405	78.1861	84.9371	84.2308	75.7278	78.0439	84.5985	78.4184	79.0433	79.0317	77.2968	81.8507	78.4316	78.4874	78.9462	78.7228	77.0319	76.4256	77.7127	73.1694	73.071	78.7255	76.4363	78.7137	76.9766	77.9124	78.7645	78.8037	76.2822	78.7355	84.6919	79.4349	73.4833	74.2391	78.6101	80.3276	76.9542	82.3134	79.6605	78.6125
179	P. vranovensis	79.3784	77.163	81.2336	77.4364	78.2475	75.9615	76.8587	76.3298	76.3921	78.7812	81.1341	80.8485	75.7565	78.7691	80.7837	78.5549	79.6603	78.8867	77.706	85.146	78.9678	78.9724	79.3828	79.2555	76.3419	75.9525	78.0769	72.8954	72.7328	79.0425	75.9482	79.0794	76.2979	77.9432	79.0331	79.0981	76.0867	79.3002	80.7913	79.2479	72.9934	73.5925	79.0182	81.9255	76.3706	83.3401	78.3278	78.8992
180	P. alvandae	82.4188	76.9833	78.7105	76.9674	78.7235	75.9974	76.5623	75.9803	76.2131	81.7874	78.637	78.4954	75.4986	82.0599	78.183	80.5605	87.7362	78.7208	79.239	79.4645	82.4729	80.8931	82.5232	82.5917	75.8166	75.879	78.5962	72.7969	72.7272	81.0549	75.876	81.0568	75.9825	78.5529	81.2329	81.0842	76.0712	82.0982	78.2608	79.255	72.9849	73.6334	81.0807	78.6242	76.0151	79.8304	78.0729	80.7312
181	P. kribbensis	90.4436	77.1393	78.8586	77.2971	79.037	76.0823	76.7459	75.8963	76.3434	86.9364	78.6996	78.4766	75.6017	84.3892	78.4228	80.9764	82.8832	78.705	79.2955	79.5581	84.7761	81.1137	87.8771	84.9915	76.2419	76.0562	78.9758	72.9865	73.1554	81.3567	76.0399	81.3583	76.0526	79.1131	81.4078	81.5861	76.4935	91.6133	78.5612	79.1855	73.6037	74.2083	81.1674	78.7501	76.1578	79.9001	78.3597	81.2473
182	P. caspiana	78.375	75.582	76.9558	75.6033	79.6104	74.605	75.0414	74.8136	74.748	78.2508	76.7033	76.5866	74.9859	78.2862	76.7177	77.8112	78.2519	78.2033	77.4699	77.5996	78.4886	77.9295	78.2472	78.3707	74.6965	74.743	79.4795	72.5622	72.4544	77.9529	74.746	77.9832	74.4993	78.9003	78.0896	78.1233	74.9393	78.2011	76.7256	77.3226	72.6391	73.1095	77.9922	77.4541	74.834	77.6666	76.132	77.8693
183	P. chlororaphis subsp. piscium	83.0336	77.7458	79.5285	77.8163	79.2444	76.5964	77.4748	76.6491	77.0677	82.181	79.5495	79.2541	76.0505	82.5543	79.0702	81.4885	82.9327	79.3931	79.7421	80.5066	83.1315	81.8368	83.1826	83.1683	76.9357	76.4836	79.1246	73.1574	73.3439	82.0349	76.4865	82.0327	76.6868	79.2542	81.9966	82.2076	76.8148	82.7047	79.2018	79.8414	73.8337	74.4289	81.7753	79.5124	76.8448	81.0188	79.3082	81.7101
184	P. flexibilis	76.7248	77.6236	77.582	78.6969	76.0809	77.3497	78.6629	77.8309	78.3373	76.0115	77.4586	77.2927	75.036	76.0923	77.0637	76.1427	76.9646	77.3227	75.4079	77.3066	76.0958	76.4282	76.8541	76.5673	77.1324	77.2764	75.986	73.2872	73.0839	76.6042	77.281	76.469	77.8112	75.9403	76.5072	76.4793	76.7511	76.6622	77.1074	77.133	73.6609	74.3398	76.5651	76.3422	77.9069	77.8028	79.5709	76.287
185	P. japonica	79.5279	77.71	81.6871	78.2193	78.2488	76.896	77.819	76.9597	77.3399	78.7876	81.4258	81.1538	75.6794	78.7374	80.9451	78.4923	79.7198	78.9657	77.4393	82.4353	78.9736	78.9465	79.7427	79.1378	77.4029	76.6001	78.1193	73.1972	72.8876	79.0723	76.6109	79.1083	77.0513	78.126	79.165	79.0728	76.4628	79.3891	81.0064	79.7083	73.5898	74.2145	78.8219	81.172	77.0889	83.404	79.481	78.7951
186	P. kielensis	83.2997	77.1748	78.986	77.2349	79.0945	75.9719	76.5744	76.2861	76.1464	82.782	78.8341	78.626	75.7183	83.3967	78.3589	81.4881	83.1506	79.1753	79.7507	79.9747	83.8444	81.6762	83.4681	83.9128	76.3233	75.7758	79.0214	72.8736	72.7235	81.8184	75.7783	81.9397	76.1669	79.0503	82.0376	81.982	76.4283	82.9694	78.4995	79.3178	73.0824	73.6284	81.9289	79.0906	76.104	80.4121	78.4007	81.6674
187	P. bijieensis	82.7895	77.1332	78.9313	77.3646	78.9521	76.2204	76.8117	76.2043	76.4255	82.1906	78.8609	78.6805	76.0603	82.5399	78.4762	80.8511	90.8395	78.871	79.4299	79.8009	83.1141	81.1643	82.9582	82.9945	76.1131	76.065	78.8352	72.9229	73.0313	81.4385	76.0679	81.3165	76.0538	78.7216	81.5351	81.3539	76.4255	82.5759	78.548	79.5007	73.2968	73.9491	81.2524	78.9317	76.1027	80.1647	78.5365	81.0738
188	P. moorei	84.7462	77.1702	78.5964	77.1006	79.1413	76.145	76.739	75.8553	76.332	84.1186	78.6857	78.3359	75.8951	84.9919	78.2035	81.3279	83.1215	78.6944	79.6374	79.8368	86.0769	81.5594	84.7349	86.6326	75.7743	76.0353	79.0351	72.9337	73.5943	81.6574	76.0391	81.6882	75.8838	78.8783	81.8393	81.758	76.5997	84.3106	78.3009	79.2283	74.0639	74.6645	81.4988	79.1066	75.8391	79.979	77.9725	81.4441
189	Pseudomonas sp. IN1	76.31	77.1545	76.8427	78.383	75.7051	78.2251	89.1948	86.4918	80.8897	75.8585	76.5866	76.6609	75.192	75.9214	77.5785	75.5768	76.399	76.3573	75.0834	76.7113	75.7074	75.7592	76.502	76.1886	77.1535	79.4901	75.6384	73.5583	72.9867	75.7743	79.5074	75.8356	86.5263	75.7519	75.8565	75.8384	79.4983	76.2991	76.5444	76.3545	73.7151	74.2293	75.8543	76.1427	86.3065	77.316	78.8619	75.6402
190	P. rhodesiae	81.1638	76.7814	78.3822	77.0329	78.4857	75.7599	76.4154	75.8525	76.0817	80.8086	78.3477	78.082	75.445	81.17	78.53	85.3365	81.3981	78.4714	79.2372	79.1604	81.4411	85.6826	81.2454	81.5002	75.959	75.7229	78.3204	72.8304	72.9482	86.3615	75.7128	86.0334	75.7104	78.9137	86.7344	86.4209	77.0467	80.8116	78.347	78.9324	73.5469	73.7429	85.8032	78.7697	75.5821	79.5764	77.9855	85.9328
191	P. amygdali	78.5368	76.2021	77.3619	76.1661	87.4587	75.1065	75.6823	75.4124	75.3753	78.2877	77.2735	77.1113	75.1907	78.4143	77.1247	77.853	78.5602	79.4296	77.4841	77.9876	78.5148	78.011	78.355	78.6287	75.3127	75.1394	85.7585	72.6945	72.5842	78.0427	75.1396	78.145	75.3023	78.9063	78.1654	78.2755	75.3534	78.3604	77.2068	77.8232	72.9289	73.4518	78.0883	77.6838	75.287	78.3595	76.9186	78.0788
192	Pseudomonas sp. TAD18	79.1294	75.7508	76.975	75.4881	77.8142	74.499	74.9067	74.6502	74.6489	78.9921	76.8954	76.6827	75.0295	79.3355	76.809	78.8772	79.1381	77.2225	84.5655	77.7464	79.385	78.799	79.0157	79.2825	74.5352	74.5173	77.5965	72.3617	72.6214	78.811	74.5209	78.9165	74.3926	77.5863	78.9963	79.0239	74.7539	78.7784	76.8792	77.5302	72.4372	73.0516	78.8028	77.2784	74.5833	78.031	76.1282	78.9127
193	P. fluorescens	81.0903	76.745	78.1925	76.5955	78.4096	75.5709	76.1179	75.6481	75.7267	80.8914	78.1759	77.8993	75.4713	81.2082	77.8742	87.5054	81.259	78.2993	79.1001	78.9083	81.3934	86.9593	81.0786	81.5347	75.5732	75.4682	78.3685	72.8002	72.6519	86.9554	75.5012	86.6241	75.5882	78.3234	86.9273	87.6535	76.8893	80.7604	77.9746	78.6306	72.9702	73.4893	86.6319	78.3465	75.5878	79.2909	77.668	86.4696
194	P. carnis	81.1097	76.7858	78.4073	76.8403	78.5418	75.5907	76.2358	75.6482	75.7938	80.6426	78.38	78.1639	75.5214	81.0719	78.382	85.997	81.3211	78.5672	79.1592	79.0838	81.309	86.41	81.0701	81.3656	75.9832	75.5285	78.3455	72.7959	72.7817	86.6265	75.5309	86.3024	75.8911	78.3972	86.9298	86.9275	78.5892	80.7538	78.2352	78.963	72.9808	73.5692	94.4271	78.6141	75.8428	79.6409	77.9208	86.0865
195	P. koreensis	87.503	77.3603	78.9703	77.3987	79.1525	76.2977	76.9847	76.2767	76.425	88.0799	78.8332	78.5259	75.8478	84.355	78.4917	81.3312	82.7823	78.9318	79.6282	79.6838	84.5126	81.3661	87.2599	84.6311	76.3273	76.1371	79.1072	72.9904	73.2428	81.5061	76.1428	81.4973	76.27	79.1552	81.7181	81.7541	76.5233	86.9195	78.599	79.3092	73.5574	74.1072	81.3247	79.0752	76.2435	80.0384	78.5447	81.3127
196	P. muyukensis	78.8529	77.8599	85.5859	78.3655	78.0214	76.9728	77.766	77.0067	77.3826	78.3185	85.1599	84.5894	75.8457	78.1883	84.6076	78.2512	79.3389	79.2662	77.3521	82.1417	78.4784	78.6706	79.0147	78.9723	77.2659	76.4385	77.8142	73.3881	72.949	78.8092	76.4422	78.7911	77.0517	77.9233	78.7398	78.8328	76.5116	78.8911	84.6734	79.617	73.5178	74.2752	78.6116	80.4679	77.0928	82.4766	79.8496	78.5839
197	Pseudomonas sp. MCMED-46	77.7267	79.6688	78.2924	88.1718	76.7724	77.2615	78.7071	77.8106	78.1556	77.1723	77.8772	78.0488	76.8468	77.1519	77.7744	76.9474	77.8697	77.8122	76.1577	78.2393	77.0803	77.1957	77.7676	77.4325	93.8914	77.8196	76.8185	73.9361	73.496	77.2848	77.8032	77.3621	78.1009	76.649	77.2891	77.4078	77.2102	77.7075	77.8017	77.9904	74.2372	74.7774	77.2587	77.3501	78.2265	78.6371	80.7466	77.1536
198	Pseudomonas sp. SRR3933266	79.7547	77.6558	81.8822	78.0399	78.6456	76.6354	77.5988	77.0183	77.1577	79.1448	81.5213	81.0948	75.759	79.1557	81.346	79.0767	80.2401	79.4352	78.4474	83.5954	79.3525	79.4542	79.8371	79.7588	77.2836	76.2975	78.4837	73.3924	72.8021	79.6006	76.3042	79.6012	76.8855	78.5685	79.5734	79.5033	76.4016	79.6371	81.3435	79.9749	73.2765	73.9921	79.669	81.8741	77.0501	98.9467	79.4517	79.3167
199	Pseudomonas sp. UBA9027	74.4659	74.789	74.958	75.8392	74.32	74.604	74.9959	74.6753	74.9374	74.2743	74.7151	74.6997	73.7776	74.1319	74.8433	73.9474	74.4325	74.7953	73.7442	74.692	74.1898	74.0683	74.6669	74.5446	73.6262	74.7263	74.1568	75.4563	76.8951	74.1507	74.7267	74.1675	74.5524	74.2548	74.1691	74.1027	74.5681	74.5043	74.5953	74.5853	75.6427	75.9651	74.2362	74.3338	74.6998	75.0044	75.3823	74.0311
200	P. luteola	73.1808	73.4343	73.3658	73.7318	73.1296	73.3133	73.8725	73.2149	73.7445	73.052	73.2822	73.3419	73.0785	72.8154	73.2511	72.772	73.3597	73.3082	72.9124	73.3969	73.039	73.0983	73.224	73.1889	72.6588	73.3011	73.063	71.8038	72.1824	73.0969	73.2762	73.0588	73.0709	73.0414	73.072	73.0731	73.4424	73.1674	73.2373	73.2529	72.3374	72.3993	73.152	73.6316	73.2809	73.5784	73.943	73.0926
201	P. putida	78.8097	77.478	86.6994	77.7928	78.0081	76.4908	77.3238	76.3673	76.946	78.1896	86.9662	83.7268	75.8265	78.1076	89.5152	78.2908	79.1096	78.683	77.6456	81.5553	78.3081	78.5832	78.9484	78.6998	76.3136	76.1357	77.7735	73.1813	73.5362	78.6834	76.1273	78.6959	76.3295	77.7233	78.7004	78.6616	76.29	78.7992	89.6578	79.0192	73.9158	74.3356	78.8346	80.0973	76.4408	81.7667	79.0552	78.4769
202	P. gessardii	81.7394	77.2989	79.013	77.3668	79.1914	76.004	76.6039	76.0685	76.3257	81.2228	78.9397	78.5616	76.0354	81.6264	78.7039	84.4026	81.9949	79.1332	79.7647	79.7549	81.8839	84.7005	81.7678	82.0164	76.7337	75.7993	78.78	73.1113	73.6089	85.0843	75.8106	84.9952	75.8192	78.8424	85.1005	85.2157	76.8438	81.4161	78.5982	79.4581	73.5045	73.9871	84.9898	79.0474	75.9483	80.1711	78.4959	84.7311
203	P. mosselii	78.5936	77.5831	85.6862	78.2362	77.6194	76.766	77.4344	76.8899	77.2366	78.0778	84.7972	84.5144	75.5536	77.9552	84.7157	77.8565	79.1252	78.8669	77.3998	81.7674	78.1909	78.301	78.8179	78.6766	77.051	76.4006	77.5611	73.0172	72.7829	78.3947	76.3997	78.3368	76.9577	78.4449	78.4026	78.3709	76.4956	78.612	84.6563	79.2673	73.3632	74.0283	78.6232	80.605	76.8184	82.1026	79.5896	78.2834
204	P. orientalis	81.517	77.1629	78.6889	77.2899	78.7797	76.1233	76.7912	75.8302	76.3749	81.039	78.7429	78.5979	75.9314	81.4433	78.3119	86.0634	81.6452	78.9457	79.3978	79.501	81.7014	86.4914	81.4645	81.8176	76.081	76.0105	78.6796	73.0407	73.4417	86.8174	76.0138	86.5807	76.0457	78.7223	87.0323	87.0992	77.4938	81.1231	78.5296	79.3745	73.7	74.3301	87.7828	78.7692	76.0139	80.0061	78.6412	86.4131
205	Pseudomonas sp. 8BK	77.5	78.9884	77.496	79.5601	77.0314	76.3789	77.6401	76.9095	77.0644	77.233	77.4266	77.1567	77.3221	77.0699	77.0817	77.1637	77.5454	77.3121	76.3845	77.7602	77.1461	77.2906	77.6819	77.4499	78.5329	76.7922	76.8855	73.4828	73.3632	77.286	76.7918	77.4602	76.987	76.712	77.2942	77.3588	76.685	77.3593	77.1546	77.413	73.7282	74.0193	77.4552	77.068	77.2157	78.0131	80.1952	77.2372
206	P. cichorii	78.5743	76.3625	77.5416	76.4796	81.6781	75.3034	75.9016	75.6207	75.4895	78.2248	77.3037	77.3987	75.2318	78.2453	77.4863	77.6112	78.7984	79.8055	77.5585	77.9537	78.769	77.913	78.5988	78.8935	75.5349	75.2922	81.5571	72.7866	72.8402	78.0499	75.3005	78.1943	75.3965	79.1887	78.1706	78.4138	75.3704	78.5395	77.5063	78.0618	73.1345	73.8441	78.0914	77.9101	75.5503	78.4992	77.0809	78.0253
207	P. gregormendelii	83.7653	76.5137	78.3365	76.7552	78.7945	75.5481	76.2043	75.707	75.7552	83.4064	78.2848	77.8978	75.5087	84.7528	78.0252	81.1027	82.7579	78.5847	79.28	79.2538	85.8075	81.2423	83.7984	84.7314	75.9502	75.4744	78.6705	72.964	73.0157	81.3576	75.463	81.5356	75.7186	78.497	81.6313	81.5756	75.955	83.3922	78.0439	78.7892	73.1381	73.5765	81.3193	78.6206	75.7209	79.5107	77.7387	81.1742
208	P. kilonensis	83.1208	77.1512	79.0844	77.3858	79.0922	76.1389	76.8261	76.3238	76.4436	82.3394	79.0141	78.7797	75.8091	82.696	78.5974	81.0459	91.9169	79.0998	79.6362	79.8784	83.2866	81.4586	83.2648	83.146	76.4348	76.0165	78.9431	73.0074	72.8383	81.5911	76.0244	81.5707	76.1467	78.9304	81.7435	81.5881	76.3079	82.7907	78.6378	79.669	73.2311	73.9465	81.5215	79.0037	76.1999	80.2907	78.4726	81.2895
209	P. salomonii	81.2577	77.0615	78.4594	77.1314	78.6124	76.0186	76.5825	75.7038	76.1013	80.9499	78.4208	78.2976	75.9235	81.3822	78.0478	87.1455	81.4367	78.6395	79.4773	79.1527	81.6649	86.9199	81.1974	81.7997	75.863	75.8369	78.6146	72.9693	73.5466	86.8223	75.8482	86.7879	75.5624	78.6314	86.9795	87.4788	77.4557	80.8482	78.3824	79.171	73.7596	74.3544	86.7204	78.8242	75.852	79.7541	78.3074	86.7399
210	Pseudomonas sp. UBA10810	77.9123	79.4709	77.8097	79.8028	77.126	76.9575	78.1474	77.4553	77.4982	77.5411	77.8614	77.5831	77.6645	77.5283	77.3717	77.3256	78.0064	77.6965	76.5947	78.1969	77.5113	77.4366	78.0511	77.7635	79.0515	77.1297	76.8739	73.6031	74.3813	77.5789	77.1338	77.4874	77.7097	76.7506	77.5654	77.6647	76.7535	77.8176	77.4451	77.7461	73.4789	73.9472	77.5199	77.2981	77.6741	78.5662	80.6416	77.351
211	P. cremoris	81.2508	76.6537	78.376	76.6486	78.4522	75.4142	76.0548	75.5549	75.5994	80.9359	78.183	78.0163	75.3871	81.3272	78.0173	86.3874	81.2704	78.4633	79.2036	79.0709	81.388	86.6427	81.2111	81.4367	75.8414	75.322	78.2888	72.6763	72.517	87.6449	75.3427	89.4211	75.5367	78.3152	87.5232	87.291	76.6328	80.8963	78.0952	78.7687	72.6736	73.2763	86.4934	78.3982	75.6171	79.415	77.7634	88.6595
212	P. allokribbensis	90.6091	77.2571	78.6286	77.3637	78.9851	76.0166	76.7086	75.894	76.3248	87.0319	78.6066	78.3702	75.5999	84.5136	78.266	81.0565	83.0523	78.653	79.1624	79.3418	84.9082	81.1684	87.9152	84.9448	76.2943	76.0641	78.9532	72.9706	73.1317	81.3947	76.0709	81.4397	76.0041	79.0994	81.4832	81.6355	76.4968	90.6564	78.4022	79.1925	73.578	74.2931	81.1228	78.7215	76.104	79.8443	78.3169	81.2554
213	P. marginalis	81.7699	77.2498	78.6229	77.206	78.7188	76.1476	76.6286	75.8793	76.3254	81.2864	78.7774	78.4678	75.956	81.665	78.253	86.7924	81.9857	78.8095	79.3681	79.5665	81.8712	87.0075	81.6505	82.0938	75.7458	75.8662	78.6037	72.8101	73.2911	88.0833	75.8848	87.6035	75.8592	78.8394	89.0957	88.2427	77.316	81.417	78.477	79.2713	73.7138	74.2357	86.9927	78.7042	75.816	79.9715	78.5016	87.347
214	Pseudomonas sp. MCMED-44	76.494	77.2158	77.2547	78.4792	75.9668	78.3749	89.5148	87.0322	81.6919	76.0913	76.9368	76.8829	75.2448	76.1344	76.6792	75.7831	76.6775	76.5386	75.1478	77.032	76.0293	76.023	76.6561	76.3967	77.1144	79.6958	75.7822	73.4281	72.8748	76.052	79.7082	76.1278	87.2676	75.8089	76.1311	76.1001	79.5758	76.4532	76.6815	76.5879	73.76	74.1919	76.2107	76.4307	87.0969	77.5679	79.0221	75.8819
215	P. fragi	80.4972	76.8081	78.2813	76.8148	78.8762	75.4812	76.586	75.5014	76.0761	80.0676	78.4039	77.9546	75.9902	80.5125	78.1462	79.9927	80.4166	78.5639	83.1801	79.31	80.2465	80.1834	80.4242	80.4347	75.603	75.6107	78.7678	73.0469	73.6114	80.1909	75.6143	80.1582	75.402	78.3718	80.3967	80.3912	75.9977	80.1446	78.2871	78.6997	73.7255	74.072	80.1726	78.6497	75.5238	79.6155	77.6772	80.1399
216	P. viridiflava	78.8708	76.505	77.6765	76.4675	83.364	75.3961	76.0488	75.4867	75.5788	78.5388	77.6338	77.4304	75.2074	78.6116	77.4556	78.0173	78.7916	79.8018	77.6015	78.1017	78.7008	78.1527	78.7383	78.8649	75.5553	75.4017	83.1128	72.7635	72.8235	78.1994	75.4089	78.2439	75.5384	79.358	78.2752	78.3461	75.5819	78.6917	77.4786	78.3585	73.1223	73.5469	78.2693	77.7386	75.6524	78.5899	77.3559	78.19
217	P. putida KT-90	78.3805	77.0735	86.0014	77.6233	77.5403	75.9245	76.7416	76.2042	76.3876	78.0092	86.0168	83.3481	75.4027	77.7418	98.6815	77.8157	78.6694	78.2493	77.2674	81.1252	77.9936	78.1844	78.5417	78.286	76.5176	75.8127	77.2789	72.9289	72.8643	78.2514	75.8247	78.3424	76.2332	77.4716	78.5205	78.2631	75.9228	78.3867	98.8336	78.6109	73.0773	73.7575	78.4665	79.9643	76.2077	81.3254	78.4725	78.1529
218	P. paralactis	81.0063	76.7312	78.3886	76.8286	78.4568	75.5549	76.0865	75.5654	75.72	80.6469	78.1221	77.9348	75.5408	81.0298	77.9922	85.8348	81.1846	78.4484	78.9856	78.9387	81.2335	86.2047	81.0199	81.3755	76.0345	75.5192	78.2809	72.797	72.8669	86.5207	75.5279	86.2536	75.6712	78.3007	86.697	86.8772	77.5996	80.7091	78.061	78.8318	72.9201	73.4016	90.1384	78.4128	75.7365	79.3827	77.8479	86.1272
219	P. syringae	78.5505	76.508	77.717	76.533	86.2479	75.4751	76.0046	75.5943	75.6632	78.2365	77.3238	77.5708	75.4314	78.3069	77.4103	77.7391	78.7955	79.8886	77.7185	77.8984	78.7381	78.0267	78.5526	78.9149	75.5941	75.4663	85.4333	72.8859	72.697	78.0102	75.4875	78.1517	75.4989	79.1882	78.1589	78.6023	75.5702	78.4892	77.5113	78.1771	73.1124	73.5953	77.9694	77.8639	75.6182	78.7968	77.449	78.2714
220	P. delhiensis	77.2725	77.9589	78.5875	78.9021	76.5315	77.795	78.6403	77.7734	78.2062	76.5606	78.2603	78.1105	75.2713	76.5818	77.9409	76.6703	77.6947	77.6218	75.7728	78.0785	76.612	76.9227	77.4566	77.0929	77.786	76.9988	76.3925	73.6268	73.247	77.0845	76.9961	77.1324	77.7889	76.3338	77.1529	77.0429	76.7072	77.2436	77.9448	77.7788	73.8865	74.5525	77.1061	77.0389	77.7518	78.9183	80.7552	76.9055
221	P. spelaei	81.2184	76.5366	78.1516	76.5023	78.3451	75.2267	75.9368	75.5469	75.4506	80.8317	78.0408	77.8103	75.4535	81.4481	77.8494	84.1803	81.365	78.3209	79.0962	78.7788	81.7369	84.2402	81.1494	81.7645	75.6186	75.3597	78.2271	72.7723	72.7519	84.4428	75.3585	84.3921	75.6178	78.2487	84.582	85.1096	76.3062	80.9262	77.9414	78.4089	72.9273	73.4112	84.2361	78.419	75.5727	79.2556	77.47	84.2824
222	P. saponiphila	82.1301	77.4983	79.3809	78.0351	78.9979	76.3555	76.5938	76.5618	76.9074	81.3273	79.3509	79.0595	75.99	81.7006	79.0189	80.9224	82.3441	79.2567	79.5004	80.228	82.0737	81.3387	82.259	82.356	76.887	76.3903	78.931	73.1944	72.8682	81.4611	76.3875	81.4863	76.5098	78.93	81.563	81.5091	76.6905	81.9029	79.0458	79.6823	73.7145	74.2559	81.0592	79.3977	76.4331	80.7033	78.326	81.1157
223	P. floridensis	78.6994	76.2166	77.54	76.5165	83.0484	75.2808	75.934	75.5958	75.5596	78.4224	77.4767	77.316	75.0778	78.4273	77.5125	77.9163	78.7038	79.7249	77.7068	78.0441	78.5943	78.0466	78.6339	78.7304	75.4682	75.2588	82.8654	72.8973	72.834	78.1276	75.2591	78.2551	75.3764	79.4823	78.3979	78.3901	75.4518	78.5368	77.4778	78.2042	73.1419	73.5787	78.1441	77.7382	75.5171	78.5357	77.1652	78.0876
224	H. oceani	74.0261	74.3191	74.378	75.1573	73.9615	74.1042	74.7885	74.3276	74.9512	73.7644	74.2406	74.3275	73.4645	73.7601	74.436	73.6949	74.0851	74.2443	73.4892	74.119	73.7043	73.8107	74.0981	73.9618	73.09	74.546	73.746	74.897	76.6546	73.8833	74.5574	73.9857	73.9628	73.9418	73.8905	73.7413	74.2654	73.9878	74.262	74.0202	75.2692	75.371	73.7443	74	74.2124	74.5376	74.9121	73.8093
225	Pseudomonas sp. 8O	77.1789	79.0068	77.6376	88.0621	76.5374	77.1814	78.3379	77.5391	77.8269	76.7894	77.3454	77.3495	76.3534	76.6327	77.1129	76.5705	77.2975	77.2593	75.9824	77.6208	76.7064	76.7395	77.2981	76.9709	90.9289	77.057	76.4265	73.5427	73.2068	76.8506	77.0503	76.8754	77.5979	76.3951	76.9217	76.8079	76.8323	77.1938	77.2425	77.521	73.7529	74.2601	76.8976	76.9399	77.6459	78.0784	80.4603	76.6403
226	P. asplenii	80.8102	77.3505	79.284	77.6228	78.4622	76.3849	77.1622	76.4452	76.7306	80.2938	79.0212	79.0537	75.9154	80.4655	78.9361	79.906	81.2201	79.1484	79.2221	79.7136	80.986	80.334	80.8868	81.2615	76.5954	76.4281	78.6655	73.1045	73.2211	80.3466	76.4316	80.2975	76.3835	78.7044	80.5101	80.7776	76.5951	80.7308	79.0925	79.6765	73.588	74.3332	80.3674	79.4022	76.439	80.5314	78.8209	80.3788
227	Pseudomonas sp. UBA9687	75.542	75.9856	75.5863	76.611	75.0593	76.8466	79.0435	79.0323	78.0461	75.2956	75.6298	75.6102	74.9402	75.217	75.4215	74.8798	75.6072	75.4589	74.5022	75.7102	75.1924	75.098	75.653	75.522	75.4079	81.4809	75.0636	72.6607	72.9643	75.2403	81.4781	75.3085	78.3648	75.0388	75.1746	75.2174	81.8719	75.4855	75.4037	75.4942	73.1659	73.4388	75.2407	75.2804	78.8952	76.0132	77.0177	75.0519
228	Pseudomonas sp. SXM-1	81.7626	76.9854	78.6822	77.1051	78.7868	75.894	76.4948	75.8178	76.099	81.3047	78.5674	78.2604	75.8448	81.9237	78.2839	85.1501	81.8767	78.6668	79.4288	79.417	82.0371	85.1983	81.7303	82.132	75.9502	75.7288	78.7	72.8858	73.0455	85.556	75.725	85.4975	75.9214	78.74	85.7621	86.2449	76.7279	81.4158	78.3653	79.2062	73.4011	73.9189	85.2837	78.804	75.9505	79.885	78.258	85.2548
229	P. urmiensis	78.5658	77.2946	84.418	77.5416	77.7188	76.2507	77.0776	76.577	76.7498	78.1917	84.295	83.8783	75.7963	78.0361	83.5845	78.0548	78.8177	78.6128	77.2256	81.5248	78.314	78.3318	78.6018	78.5134	76.4081	76.0594	77.6309	73.4973	73.2901	78.4345	76.0659	78.384	76.3376	77.5559	78.3575	78.4872	76.2844	78.4184	83.5991	78.9805	73.6226	74.2533	78.2988	80.1196	76.4839	81.3091	78.832	78.3287
230	P. trivialis	81.563	77.0298	78.9816	77.1916	78.8524	75.9223	76.463	75.8983	76.1017	81.217	78.6772	78.5111	75.72	81.5559	78.586	85.8417	81.7358	79.1038	79.3285	79.5847	81.7676	86.0166	81.6017	81.8374	76.2812	75.7481	78.6459	73.1532	72.8028	86.696	75.7613	86.2992	75.9876	78.7275	87.0225	86.9946	76.9238	81.3692	78.5997	79.2249	73.2658	73.6017	86.4609	78.762	76.0275	80.1745	78.5052	86.2152
231	P.lalkuanensis	77.6168	78.2458	78.2111	79.2614	76.7995	77.6612	78.6282	77.6493	78.0826	76.8783	78.0026	78.1394	75.9086	76.9492	77.6667	76.8825	77.8855	77.5747	76.1598	78.1516	77.1404	77.2387	77.7322	77.5482	77.7449	77.2796	76.6339	73.3484	73.4364	77.3951	77.2825	77.4311	77.6249	76.6192	77.3527	77.3403	76.9706	77.5964	77.7867	77.8953	73.888	74.4855	77.3627	77.2976	77.7728	78.7419	80.7204	77.1371
232	P. brassicacearum	82.8634	77.2737	78.9107	77.3426	79.0741	76.2572	76.894	76.2277	76.4539	82.1615	78.906	78.6966	76.0579	82.524	78.3369	80.9764	91.5854	79.0587	79.5193	79.8541	83.106	81.2819	82.9338	83.043	76.2356	76.1209	78.9083	72.9776	73.1357	81.4078	76.1282	81.4377	76.1421	78.8095	81.7182	81.4824	76.3824	82.635	78.4728	79.5523	73.4438	74.1441	81.2895	78.9797	76.3086	80.2825	78.4992	81.1604
233	P. benzenivorans	78.3002	79.8813	78.6907	80.9729	77.3152	78.1932	79.5408	78.3904	79.3882	77.7737	78.6155	78.3407	77.7691	77.7342	78.3158	77.5761	78.5664	78.3939	76.8307	78.9118	77.7879	77.9112	78.4922	78.1349	79.7452	77.8205	77.2508	73.7742	73.2172	77.9517	77.8213	77.8175	78.419	77.0582	77.9203	77.914	77.6632	78.2587	78.1702	78.4472	73.8928	74.3979	77.8498	77.7602	78.6123	79.5373	82.2085	77.5676
234	P. protegens	81.9148	77.7397	79.4132	77.9281	78.9303	76.4538	77.3518	76.4396	76.9629	81.1633	79.2691	79.1126	76.0925	81.5984	78.9763	80.8736	82.2829	79.2802	79.4864	80.0933	82.0047	81.2576	82.1149	82.3811	76.9182	76.3861	78.8574	73.1922	73.2758	81.3748	76.3947	81.3831	76.6378	78.9079	81.5143	81.5471	76.5947	81.7636	79.0682	79.8264	73.6898	74.2879	81.2362	79.5311	76.5652	80.738	79.1459	81.181
235	Pseudomonas sp. MS19	76.1559	76.7973	75.8386	76.8419	75.9015	75.0341	75.8456	75.3903	75.3402	76.0517	75.8354	75.633	77.5202	76.0723	75.6999	75.943	76.0741	75.8515	75.5579	76.1136	75.9603	75.8316	76.2125	76.1098	75.9871	75.3305	75.9466	72.7538	72.8646	75.823	75.3243	76.0645	75.1522	75.6657	75.8632	75.9283	75.1778	76.078	75.7405	75.8964	72.7915	73.2194	75.9936	75.8997	75.4103	76.3275	76.8983	75.869
236	S. nitrititolerans	76.8412	77.7314	77.3515	78.8668	76.163	78.5496	81.1324	80.5809	79.9821	76.3093	77.1771	77.1029	75.7027	76.3202	76.9133	76.0977	77.0286	76.9025	75.5112	77.3426	76.3321	76.4127	76.9837	76.7902	77.0202	81.7307	76.095	73.3226	73.4046	76.427	81.7469	76.4627	80.4946	76.171	76.4625	76.4217	80.2675	76.88	76.9425	77.087	74.4103	74.4135	76.5258	76.4746	80.5992	77.8296	79.4074	76.2178
237	P. haemolytica	80.9804	76.7282	78.2684	76.7249	78.2806	75.5161	76.1075	75.7305	75.7185	80.704	78.299	78.0057	75.4837	81.0899	77.9542	86.2604	81.312	78.4246	78.919	78.9577	81.2844	86.7414	81.0508	81.4535	75.8101	75.4361	78.0941	72.6753	72.7337	87.037	75.432	86.707	75.6272	78.4054	87.1092	87.6153	77.4429	80.6661	78.1317	78.6752	72.908	73.4445	89.7099	78.4498	75.7075	79.4326	77.7783	86.6488
238	S. zhaodongensis	75.0209	75.6736	75.2317	76.1696	74.7663	76.4947	78.5037	78.082	77.4045	74.784	75.1271	75.0528	74.5209	74.7522	74.9608	74.5525	75.1414	74.888	74.2613	75.2153	74.7953	74.787	75.11	74.9037	75.0016	80.5574	74.672	72.5377	72.5405	74.7966	80.5577	74.737	77.8761	74.5838	74.7861	74.7749	81.0634	75.0573	74.9409	74.9736	73.0123	73.2553	74.7745	74.8859	78.2865	75.5089	76.4489	74.6454
239	P. weihenstephanensis	79.0483	75.788	76.8692	75.5304	77.6499	74.4363	75.0319	74.6302	74.7209	78.9724	76.9778	76.6446	75.036	79.2979	76.8128	78.8815	79.0337	77.2086	84.7211	77.6744	79.3553	78.7982	78.9278	79.2404	74.5518	74.5987	77.5327	72.3778	72.5031	78.7746	74.6088	78.9713	74.4156	77.5544	79.0141	79.017	74.8293	78.686	76.8672	77.35	72.4652	73.0801	78.8472	77.2817	74.6809	77.8379	76.1347	78.8411
240	P. shirazensis	78.4174	77.059	82.8375	77.28	77.4921	75.9567	76.599	76.0237	76.3476	78.1645	82.8776	82.1756	75.4618	78.0357	82.1879	77.8705	78.5358	78.1808	76.8911	80.8466	77.9824	78.0352	78.4551	78.2354	76.3872	75.7175	77.4304	72.8333	72.8927	78.1338	75.7301	78.1328	75.8299	77.3254	78.1045	78.1608	75.8733	78.3078	82.1948	78.4659	73.1026	73.6526	78.163	79.6216	76.1133	80.7978	78.3137	77.9867
241	P. akappagea	79.9547	77.0013	79.3248	77.0867	78.6934	75.9174	76.6712	76.1976	76.3866	79.4799	79.3256	79.0564	75.7899	79.5127	78.9398	79.1202	80.1024	78.7388	78.2523	80.8481	79.8802	79.4615	79.9301	80.3234	76.1137	75.9496	78.4949	72.9441	72.8149	79.5763	75.9496	79.5027	76.0596	78.3972	79.5865	79.5374	76.0581	79.7851	78.9995	79.5195	73.2619	73.5587	79.4797	80.386	76.2326	81.0474	78.1956	79.2908
242	P. jutendi	78.5136	77.1559	85.9036	77.7704	77.4667	76.1272	77.0338	76.5198	76.5641	78.1234	85.5714	83.5159	75.6389	77.9111	87.3785	77.8185	78.8268	78.4312	77.3421	81.2582	78.1578	78.2076	78.6408	78.5787	77.1325	75.8756	77.3645	72.9983	72.9483	78.3016	75.8794	78.3423	76.1707	77.6608	78.3858	78.3799	76.0694	78.4698	87.3418	78.8254	73.4587	73.8266	78.3602	80.4312	76.2586	81.5611	78.8358	78.2683
243	Pseudomonas sp. NORP76	81.2768	76.818	78.8015	76.939	78.5613	75.5329	76.0991	75.7569	75.7617	80.951	78.406	78.1626	75.5596	81.3285	78.144	86.4039	81.509	78.5148	79.4704	79.1993	81.4747	86.4636	81.2657	81.5957	76.0238	75.4466	78.2311	72.7874	72.5572	87.2494	75.4642	86.906	75.8362	79.0147	87.5307	88.3539	76.8879	81.0444	78.41	78.8695	72.9339	73.2151	86.965	78.5853	75.9291	79.6469	78.0045	86.612
244	S. kirkiae	76.4534	77.7856	77.2231	78.5785	75.8872	77.9828	79.5672	78.7304	79.1165	75.9143	77.0301	77.0905	75.6301	75.9047	76.6902	75.743	76.8039	76.9662	75.1751	76.9947	76.0707	76.0489	76.5731	76.3318	77.0398	78.3354	75.7478	73.6146	73.2549	76.2143	78.338	76.1406	78.647	75.8433	76.1622	76.1304	78.0461	76.4895	76.7552	76.9771	73.8593	74.4685	76.1317	76.5188	78.8695	77.702	79.5313	75.8785
245	P. alcaliphila	77.4283	79.2158	77.9619	88.4776	76.6163	77.2039	78.397	77.7078	77.9201	76.9722	77.6163	77.5919	76.5938	76.8217	77.3532	76.6103	77.355	77.4074	75.9404	77.6603	76.7163	76.8804	77.4907	77.2046	90.2718	77.3012	76.4896	73.5298	73.211	76.9349	77.2892	76.8815	77.6868	76.3933	76.9129	76.8153	76.875	77.3913	77.3965	77.5152	73.9325	74.2866	76.9981	76.966	77.8255	78.2605	80.7907	76.7164
246	P. canadensis	81.4041	76.8924	78.4797	76.9193	78.5942	75.9257	76.4342	75.6482	76.0664	81.0879	78.5335	78.2577	75.8277	81.4175	78.2662	86.3646	81.5274	78.5297	79.2292	79.1843	81.6353	86.8013	81.3524	81.7018	75.7797	75.8123	78.5317	73.0862	73.3726	89.6523	75.8159	87.9518	75.7211	78.5325	87.8098	87.691	77.2026	81.0705	78.3748	78.9725	73.6267	74.1316	86.7204	78.6281	75.7827	79.6559	78.0426	87.8406
247	P. paraversuta	79.747	76.1829	77.435	76.0909	78.1467	74.8944	75.534	75.2061	75.1712	79.6156	77.3618	77.0931	75.3642	79.8709	77.2722	79.2968	79.8645	77.8512	82.6771	78.2535	79.9729	79.3825	79.7618	79.9046	75.1098	74.9921	78.0719	72.6087	72.6289	79.4617	74.9809	79.468	75.0475	77.8664	79.6112	79.6941	75.4074	79.5143	77.3099	77.8229	72.7277	73.1859	79.4984	77.7556	75.2078	78.6442	76.7598	79.3944
248	P. fulva	77.5463	76.5317	82.6191	76.8024	76.787	75.6863	76.3052	75.8278	76.0804	77.1116	82.4386	81.3248	75.1387	76.8974	82.7902	76.8104	78.0107	77.651	76.391	79.7543	77.2582	77.2427	77.499	77.5177	75.9713	75.419	76.7611	72.8538	72.8336	77.3686	75.4106	77.3658	75.6429	76.9284	77.3873	77.3646	75.5233	77.4961	82.7857	78.1133	73.0884	73.6325	77.3885	78.8287	75.6397	80.112	77.763	77.2943
249	P. deceptionensis	79.9688	76.0967	77.658	76.2345	78.2799	75.0105	75.628	75.1673	75.3692	79.7512	77.6256	77.1919	75.4315	80.1039	77.5951	79.5618	79.9975	77.9859	83.0821	78.4446	80.0647	79.6276	79.9363	80.1301	75.1382	75.0844	78.2186	72.7994	72.8415	79.6133	75.0886	79.7804	75.1192	77.9595	79.8339	79.9435	75.374	79.7145	77.564	78.014	72.9653	73.4172	79.6432	77.974	75.282	78.7907	76.9467	79.6946
250	P. inefficax	78.7538	77.649	86.9734	78.0522	77.9264	76.5913	77.4253	76.5667	77.072	78.1571	86.9901	84.0757	75.7177	78.0285	88.8647	78.0797	79.0288	78.703	77.5002	81.7211	78.2176	78.416	78.8179	78.5949	76.6411	76.394	77.7534	73.1401	73.0569	78.5968	76.3898	78.553	76.7372	77.5657	78.6615	78.6881	76.2756	78.7536	89.0491	79.0805	73.6175	74.3124	78.6931	80.3043	76.6745	82.0068	79.209	78.4361
251	P. bubulae	79.9259	76.3102	77.8561	76.2798	78.2636	75.0413	75.7532	75.3498	75.2884	79.7002	77.8053	77.5156	75.5804	79.9281	77.7726	79.4435	79.9727	78.0736	82.7441	78.6378	79.9347	79.618	79.9067	79.9708	75.4376	75.0613	78.1885	72.7688	72.8321	79.5638	75.0561	79.7172	75.2379	77.9818	79.7654	79.8055	75.4021	79.7076	77.7282	78.0969	72.971	73.3075	79.6118	78.0473	75.2771	78.8791	77.1346	79.5944
252	Pseudomonas sp.TAA207	79.117	75.7867	76.962	75.4047	77.8162	74.4116	74.9578	74.6905	74.6369	78.9413	76.9286	76.6694	75.0251	79.3043	76.7685	78.8905	79.1652	77.268	84.5658	77.6905	79.3664	78.7513	78.9519	79.2821	74.784	74.5119	77.6324	72.3064	72.4933	78.7627	74.5148	78.8933	74.5199	77.5998	78.9952	79.0383	74.758	78.7241	76.8104	77.629	72.4458	72.8277	78.7537	77.2925	74.7238	77.9684	76.2389	78.9028
253	Pseudomonas sp. 9AZ	77.3985	78.7114	77.2848	79.0576	76.8532	76.1817	77.2013	76.7114	76.7254	77.1654	77.2858	76.937	77.1776	77.1041	77.061	77.0131	77.3755	77.0986	76.3133	77.5946	76.979	77.137	77.551	77.3256	78.3169	76.5779	76.7332	73.4606	73.289	77.0931	76.5765	77.2425	76.4285	76.6374	77.1997	77.1544	76.348	77.2817	77.1264	77.198	73.6001	73.7527	77.3305	76.8648	76.7551	77.8982	79.6895	77.0478
254	P. hamedanensis	86.0233	76.9439	78.6398	76.9974	78.885	75.8452	76.4354	75.9291	76.0745	87.1397	78.437	78.1838	75.5476	83.6957	78.1514	80.76	82.151	78.6371	79.3852	79.3557	83.6241	80.8817	85.8825	83.7492	76.111	75.8585	78.8713	73.3017	72.9865	80.9937	75.8587	81.002	75.9377	78.7972	81.1576	81.2852	76.1394	85.4914	78.2351	78.9479	73.1814	73.8114	80.8613	78.6765	76.044	79.6767	78.0148	80.8213
255	P. farris	84.3943	76.5874	78.2835	76.6467	78.8988	75.3813	76.0441	75.5857	75.6747	83.9794	78.2217	77.8972	75.377	85.5099	77.8679	81.1225	82.8375	78.2676	79.4718	79.1722	88.0933	81.0591	84.3102	85.7004	75.7385	75.4165	78.6685	72.7505	72.5823	81.2544	75.4243	81.3599	75.6627	78.6476	81.5415	81.6552	75.8008	83.9227	77.9516	78.7313	72.8172	73.5408	81.1466	78.534	75.6876	79.2453	77.5281	81.0898
256	Pseudomonas sp. UBA9883	76.7151	77.5282	77.4093	78.7018	76.0465	78.5948	89.3966	87.3873	81.4563	76.2354	77.0808	77.1465	75.5053	76.213	77.1513	75.9796	76.7825	76.8099	75.4472	77.282	76.1946	76.1827	76.9256	76.6287	77.4753	79.8195	75.8733	73.7893	73.1411	76.3768	79.8272	76.292	87.2625	76.0209	76.3511	76.3257	79.5422	76.7251	77.1411	76.7929	74.0354	74.4141	76.3292	76.5613	87.2358	77.766	79.3016	76.0833
257	P. endophytica	78.0915	74.9427	75.9185	74.6052	76.9104	73.7937	74.143	73.9322	73.9865	78.024	75.9044	75.8163	74.4938	78.2671	75.8363	77.9179	77.9648	76.2854	80.5048	76.7653	78.2279	77.7944	77.9377	78.2215	73.7905	74.0794	76.7396	71.9925	72.2393	77.8185	74.0942	77.9866	73.5405	76.5785	77.9772	77.9963	74.2804	77.7937	75.8834	76.2392	72.0935	72.5522	77.8876	76.5325	73.892	76.746	75.2598	77.9278
258	Pseudomonas sp. Q2-TVG4-2	75.73	76.2713	75.7782	76.9413	75.2816	77.2131	79.3139	78.7199	78.2817	75.3732	75.7677	75.7211	74.7757	75.3652	75.4893	75.188	75.7204	75.6359	74.5894	75.8305	75.2569	75.3943	75.7533	75.6754	75.5464	83.236	75.2415	72.8954	72.8569	75.4004	83.2322	75.3958	78.5522	75.1805	75.3648	75.3534	93.3965	75.5705	75.5267	75.7571	73.2053	73.644	75.4469	75.4478	79.0269	76.1913	77.3513	75.1684
259	P. mucidolens	81.0324	76.4821	77.9083	76.4929	78.2964	75.5069	76.0244	75.4698	75.7544	80.6793	77.9676	77.7563	75.5059	81.1113	77.6088	83.3244	81.1837	78.1907	78.9542	78.8698	81.5925	83.5859	81.1304	81.3312	75.6363	75.4934	78.1897	72.7918	72.9232	83.825	75.4927	83.7235	75.3851	78.2465	83.9349	84.0773	76.3949	80.7758	77.728	78.5088	73.1658	73.7975	83.6687	78.2362	75.5103	79.0584	77.5792	83.4772
260	P. brenneri	81.6413	77.0568	78.6677	77.0933	78.9986	75.7974	76.5269	75.7018	76.2123	81.1595	78.7436	78.3889	75.8725	81.6924	78.2908	84.3625	81.8905	78.9038	79.3601	79.5201	81.8931	84.6914	81.6891	81.9205	75.9553	75.8288	78.8149	72.8328	73.28	85.0746	75.8313	84.885	75.6769	78.7085	85.1101	85.3179	76.7008	81.3077	78.4199	79.2155	73.551	74.0469	84.8585	78.9031	75.7578	79.8799	78.3217	84.681
261	P. migulae	84.6423	76.8831	78.3072	76.8911	79.1193	75.8381	76.3842	75.6967	76.0344	84.1327	78.3788	77.994	75.6497	85.9089	77.9785	81.3861	83.0273	78.5528	79.7972	79.4188	87.9149	81.3747	84.6303	86.0719	75.7552	75.8333	78.9205	72.9488	73.2316	81.4723	75.8559	81.5928	75.6036	78.9535	81.8465	81.7961	76.1625	84.223	78.0518	79.0376	73.5858	74.1479	81.4112	78.7104	75.7383	79.6468	77.7009	81.3673
262	H. gallaeciencis	74.1139	74.5738	74.4044	75.4524	74.0337	74.3644	74.8711	74.2614	74.5204	73.8608	74.4325	74.3991	73.4235	73.7474	74.85	73.8045	74.3626	74.3688	73.4926	74.4452	73.9548	74.031	74.3475	74.2851	73.583	74.3184	73.864	75.1641	76.745	74.0387	74.355	74.1269	73.9031	73.8482	73.9465	73.98	74.1085	74.2157	74.3939	74.2855	75.3017	75.6332	74.1229	74.1705	74.2609	74.7151	75.2049	74.037
263	P. azerbaijanoccidentalis	84.5136	76.5881	78.1994	76.6024	78.6786	75.3421	75.9915	75.6391	75.6603	84.0842	78.1568	77.8255	75.3253	84.6857	77.8876	80.9547	82.5833	78.3042	79.351	79.1325	85.8938	81.0636	84.3158	86.7327	75.5353	75.3887	78.6796	72.7849	72.6753	81.1796	75.3981	81.1705	75.4909	78.5853	81.3464	81.3619	75.8414	83.9748	77.9022	78.6024	73.0656	73.5143	81.0737	78.5413	75.6249	79.2203	77.5439	80.9356
264	P. cuatrocienegasensis	77.2994	79.2842	77.5595	79.8291	76.805	76.7106	77.8768	77.1512	77.4002	77.0091	77.4608	77.2679	77.2415	76.9529	77.1549	76.9566	77.4804	77.453	76.2045	77.9007	76.9111	77.15	77.335	77.377	78.6992	77.0793	76.6957	73.5237	73.3076	77.1617	77.0769	77.1997	77.1046	76.4291	77.2126	77.1273	76.7309	77.2441	77.2058	77.3612	73.5584	73.9676	77.1712	77.0583	77.3276	78.2232	80.014	77.0896
265	Pseudomonas sp. MD195-PC81-125	87.4169	77.3114	79.006	77.3745	79.0296	76.1418	76.8366	76.2741	76.2101	87.966	78.7978	78.5491	75.7567	84.3797	78.5757	81.2174	82.8371	78.9413	79.8697	79.6239	84.4346	81.2451	87.1572	84.5603	76.4263	75.9937	79.0286	73.0146	73.0881	81.5062	75.9964	81.5606	76.2456	79.3926	81.6897	81.7039	76.426	86.8078	78.5776	79.2976	73.1817	73.9222	81.2554	79.0583	76.3599	79.9827	78.294	81.339
266	Pseudomonas sp. IN2	75.0965	75.6316	75.1624	76.3107	74.5278	76.6119	78.6112	78.163	77.7145	74.7912	75.1637	74.9593	74.4223	74.7463	75.0671	74.5689	75.094	74.8883	74.1314	75.2894	74.7266	74.7791	75.1957	75.0394	75.4277	81.3171	74.4746	72.7989	72.4723	74.776	81.3166	74.7219	78.4038	74.5536	74.8023	74.8149	81.7379	75.0188	75.0436	75.0045	72.9373	73.1552	74.7433	74.7207	78.5184	75.5103	76.6306	74.6122
267	P. panipatensis	77.3275	77.6782	78.1328	78.5552	76.2997	77.4325	78.139	77.4511	77.8717	76.6625	77.9218	77.7829	75.4236	76.6327	77.4959	76.5381	77.469	77.4686	75.5627	77.8027	76.6612	76.7624	77.4689	77.0565	77.3494	76.8389	76.2417	73.4772	73.0985	76.9441	76.8444	76.8893	77.3434	76.3177	76.9262	76.86	76.6263	77.1886	77.529	77.4565	73.676	74.3875	76.96	76.9124	77.4595	78.3136	79.9557	76.7002
268	Pseudomonas sp. 10B238	75.435	75.9823	75.4351	76.6782	75.0511	76.8571	78.9661	78.8757	78.4548	75.1814	75.4281	75.2898	74.8074	75.0926	75.1775	74.9387	75.4972	75.2402	74.4939	75.5711	75.1338	75.038	75.5548	75.4458	76.1058	81.9192	74.8383	72.8519	72.9734	75.0293	81.9222	74.9662	78.5091	75.0093	75.0501	75.0602	82.3619	75.353	75.2362	75.3805	73.2864	73.5755	75.1257	75.3074	78.8558	75.7922	77.0715	74.8843
269	P. anguilliseptica	77.4401	79.0742	77.1032	79.6344	76.9726	76.9106	78.308	77.1859	77.6824	77.1142	77.2889	77.0391	77.323	76.9539	77.1134	77.1598	77.5146	77.1644	76.9632	77.5905	77.0715	77.1866	77.6095	77.3609	78.6293	77.3892	76.8202	73.4882	73.5857	77.2848	77.3611	77.3421	77.5821	77.3226	77.371	77.2357	77.6016	77.3102	76.9822	77.4418	73.8305	74.0322	77.4392	77.062	77.0027	77.9572	80.1914	77.1531
270	Pseudomonas sp. TAE6080	81.5309	76.9937	78.5845	76.9522	78.6534	75.6061	76.4182	75.8623	76.1614	81.0761	78.44	78.1233	75.6624	81.5454	78.4684	84.2939	81.7087	78.7796	79.3837	79.325	81.7294	84.5038	81.4787	81.8707	76.8933	75.7558	78.4625	72.9087	72.6971	84.8184	75.7564	84.7989	75.697	78.7099	85.0247	85.1729	76.5936	81.1553	78.2152	79.0024	73.1476	73.4187	84.8097	79.19	75.8855	79.7333	78.0972	84.6221
271	Pseudomonas sp. UBA9879	74.4162	74.5087	74.7974	75.2707	74.2771	74.3553	74.7202	74.4244	74.6616	74.0971	74.6239	74.4133	73.4981	74.0433	74.7219	74.0729	74.3302	74.6381	73.6614	74.4898	74.1068	73.996	74.4912	74.3684	73.5066	74.5279	74.1866	75.3172	76.7629	74.1275	74.5572	74.1004	74.2243	74.1364	74.197	74.1006	74.2974	74.4425	74.6276	74.298	75.517	75.7318	74.1878	74.497	74.2952	74.8456	75.1547	74.1263
272	Pseudomonas sp. UBA9381	75.5683	76.1231	75.7819	76.9303	75.1108	76.9701	79.0926	78.8377	78.0061	75.2483	75.6159	75.5923	74.9639	75.2479	75.4845	74.9747	75.5757	75.3493	74.562	75.7224	75.1686	75.1554	75.6641	75.4067	75.5342	81.5004	75.0721	72.9216	72.9815	75.1334	81.5066	75.1085	78.7561	75.1078	75.1306	75.2261	82.0184	75.4764	75.4733	75.4937	73.506	73.5641	75.2204	75.4204	78.9395	76.0005	77.1089	75.0957
273	P. fluorescens B98SM8	81.1043	76.8183	78.4101	76.8127	78.5149	75.4889	76.1824	75.673	75.7405	80.7417	78.4261	78.0733	75.5478	81.1199	78.1002	85.9544	81.3575	78.5813	79.1419	79.0654	81.1311	86.2614	81.0734	81.4891	75.7571	75.48	78.2799	72.7518	72.6693	86.5588	75.4833	86.3312	75.7691	78.2635	86.8367	86.8549	80.0157	80.7558	78.1665	78.904	72.8428	73.5258	94.7891	78.4813	75.693	79.5933	77.9695	86.1627
274	P. linyingensis	77.2373	78.1307	78.1156	79.3912	76.3977	77.7782	79.2629	78.3516	78.8354	76.6715	77.9818	77.7454	75.5927	76.6042	77.5976	76.5336	77.4967	77.6872	75.5796	77.8888	76.5881	76.871	77.4336	76.9136	77.794	77.3805	76.3596	73.6334	73.2234	77.1039	77.3764	76.8364	78.1938	76.2186	76.9927	76.9074	77.0918	77.1593	77.5271	77.3785	73.8579	74.6657	76.8972	76.7767	78.412	78.7656	80.6986	76.6663
275	P. nitroreducens	77.0332	77.6408	78.011	78.3441	76.3205	77.2236	78.0038	77.322	77.6003	76.4824	77.6894	77.6412	75.237	76.4956	77.4308	76.4859	77.3023	77.313	75.5504	77.6077	76.5033	76.6868	77.2562	76.954	77.0926	76.7193	76.2207	73.7021	73.2503	76.8548	76.7109	76.8694	77.1092	76.1904	76.819	76.7916	76.3908	77.0793	77.4543	77.2927	73.9398	74.4724	76.8204	76.8375	77.3326	78.2088	79.6606	76.6207
276	P. persica	79.085	77.6803	87.2987	78.1479	78.0186	76.8249	77.55	76.9354	77.1562	78.5564	87.3305	84.5698	76.0066	78.2709	89.2654	78.4717	79.3174	79.01	77.6269	81.9551	78.5878	78.6932	79.2066	78.8857	77.1805	76.4544	77.8129	73.2651	73.0965	79.0608	76.4596	79.0647	76.7765	77.9075	79.0103	78.9471	76.3366	79.1051	89.3172	79.3747	73.5816	74.1987	78.8851	80.4868	76.847	82.3942	79.3719	78.8062
277	P. anatoliensis	86.7819	76.7074	78.2168	76.7605	78.7718	75.4714	76.0275	75.7081	75.7815	88.1101	78.1495	77.7963	75.3448	84.1722	77.8526	80.8406	82.0783	78.3227	79.3573	79.0312	84.1804	80.7954	86.4635	84.0792	75.8684	75.6242	78.5665	72.888	72.6897	80.964	75.6193	81.0581	75.6443	78.8913	81.2884	81.2517	76.0232	86.0502	77.8496	78.5882	73.1411	73.5571	81.0081	78.857	75.725	79.218	77.5393	80.8294
278	P. thermotolerans	77.5989	78.2741	78.5695	79.9126	76.662	77.935	78.9861	78.1048	78.6081	76.8033	78.3801	78.3208	75.5528	76.8252	78.0694	76.7515	77.9136	78.0296	75.9077	78.1342	76.8534	77.1155	77.7115	77.3312	78.4948	77.4471	76.5677	73.4161	73.0604	77.3108	77.455	77.2542	77.9865	76.6461	77.2746	77.2199	77.126	77.492	78.025	77.8785	73.7078	74.5497	77.3026	77.1325	78.0916	79.0507	81.3681	76.979
279	P. siliginis	86.221	76.9783	78.6466	77.148	78.8987	75.8533	76.5694	76.0628	76.1553	87.348	78.5443	78.1562	75.5592	83.8927	78.1896	80.9127	82.3142	78.5437	79.1814	79.4378	83.5875	80.8923	86.1452	83.9283	76.2396	75.9174	78.8243	72.9824	72.8268	80.9971	75.9183	81.131	75.9964	78.7439	81.2751	81.2943	76.1952	85.6969	78.2219	78.9364	73.063	73.7892	80.8408	78.7226	76.2178	79.6719	78.0576	80.8232
280	P. aylmerense	81.5727	77.0688	78.7989	77.1433	78.6848	75.9494	76.4941	75.8413	76.1544	81.1485	78.6617	78.3488	75.7362	81.5787	78.3765	86.7274	81.6397	78.7649	79.1622	79.4174	81.7986	86.9281	81.5835	81.8601	76.0983	75.7919	78.6087	72.9426	73.056	88.3397	75.7951	87.4736	75.809	78.6165	87.8709	88.1152	77.1169	81.2593	78.5121	79.1532	73.3922	73.8169	86.9195	78.7247	75.8978	79.9159	78.2896	87.2129
281	H. pertucinogena	74.1727	74.5513	74.7322	75.1794	73.9299	74.5595	74.9554	74.3127	74.8285	73.8466	74.6245	74.7596	73.2421	73.6215	74.4309	73.6781	74.1644	74.4892	73.3053	74.5024	73.7806	74.0602	74.2351	74.2696	73.9336	74.4027	73.8432	74.993	74.4898	74.0165	74.4148	74.0545	74.3916	73.6993	73.9487	73.8499	74.1894	74.3004	74.4695	74.4175	75.5673	75.8711	73.9856	74.0468	74.4618	74.9586	75.6298	73.7945
282	P. peli	77.3665	78.719	77.335	79.003	76.8142	76.1676	77.2309	76.7162	76.6044	77.1684	77.216	77.0006	77.2844	77.1067	77.0682	77.0393	77.5213	77.1636	76.3062	77.6251	77.0763	77.0923	77.4362	77.3822	78.3869	76.6775	76.7699	73.2263	73.0319	77.1962	76.6535	77.3103	76.4945	76.5398	77.2595	77.2422	76.4152	77.2539	77.1097	77.2532	73.2859	73.6367	77.3481	76.9608	76.9013	77.8915	79.8305	77.1288
283	P. kurunegalensis	78.5428	77.1866	86.5638	77.5495	77.7115	76.2054	77.0063	76.2113	76.5193	78.1141	86.4833	83.7886	75.6252	77.9701	88.9381	77.9153	78.7742	78.2956	77.1302	81.366	78.0408	78.1898	78.6384	78.588	76.3873	75.9899	77.4336	72.9999	73.0426	78.3664	75.9927	78.4441	76.257	77.5002	78.4011	78.3998	75.9362	78.5733	89.0234	78.7456	73.3209	73.7789	78.3198	79.9899	76.3185	81.5276	78.6181	78.2752
284	S. xanthomarina	75.795	76.259	75.7619	76.7279	75.3436	77.0637	79.2516	78.9625	78.2613	75.4316	75.7954	75.8265	74.9972	75.5201	75.5603	75.2669	75.7585	75.5022	74.7413	75.9489	75.3969	75.3982	75.8653	75.6571	75.4932	81.8027	75.3261	72.9208	73.2311	75.4465	81.7914	75.4362	78.5849	75.277	75.4949	75.4929	82.4392	75.7013	75.6101	75.6796	73.5222	73.8978	75.4621	75.4612	79.0519	76.2059	77.3127	75.2887
285	P. fluorescens B29B	81.313	76.8655	78.6421	76.973	78.5499	75.7462	76.2526	75.9379	76.0172	80.9695	78.4559	78.1458	75.4542	81.3965	78.3025	86.5421	81.5018	78.6303	79.0269	79.1777	81.5813	86.7661	81.4031	81.7171	76.2704	75.5862	78.3578	72.9052	72.6212	88.1248	75.5996	87.2989	75.9355	78.4513	87.6517	87.9726	76.8212	81.0407	78.3568	78.9242	73.0937	73.4763	86.703	78.9834	75.8041	79.6993	78.1314	87.0702
286	P. extremorientalis	81.5182	77.0257	78.6568	76.9902	78.5943	75.7973	76.3961	75.8414	76.0371	81.1378	78.4847	78.2951	75.6235	81.4599	78.3295	86.2817	81.5874	78.6851	79.0598	79.2161	81.69	86.8374	81.4206	81.7929	76.028	75.5759	78.4797	72.9228	72.9562	89.7371	75.5828	87.9171	75.8275	78.5877	87.9835	87.6856	77.091	81.1921	78.4171	78.9975	73.1818	73.814	86.7808	78.627	75.8293	79.7434	78.1562	87.689
287	H. laoshanensis	73.5188	73.6383	73.4899	74.1478	73.396	73.3717	73.8168	73.3444	73.7071	73.368	73.5282	73.4192	73.0521	73.2653	73.3905	73.1959	73.5116	73.5369	72.9182	73.5714	73.2558	73.3195	73.6152	73.4891	73.1451	73.3486	73.2607	95.7717	75.0232	73.3134	73.3556	73.3272	73.3793	73.0999	73.4087	73.3581	73.3939	73.5391	73.4293	73.4305	75.3081	75.2589	73.4513	73.3242	73.5695	73.85	74.2416	73.1822
288	P. promysalinigenes	77.7429	76.5498	86.8902	76.9042	77.0168	75.5834	76.2775	75.8768	76.0013	77.4181	83.8895	82.4168	75.1365	77.1734	83.8704	77.2167	77.9649	77.5896	76.627	80.3342	77.395	77.4549	77.8254	77.7019	75.8101	75.3965	76.829	72.7015	72.7157	77.6363	75.3983	77.6972	75.6946	76.9552	77.6308	77.5278	75.513	77.78	83.8942	78.0322	72.8305	73.3543	77.5683	79.1002	75.6738	80.3327	77.7963	77.4614
289	P. parafulva	77.9762	76.8708	84.0505	77.2354	77.1238	75.8232	76.4893	75.9839	76.1217	77.5174	83.9832	82.3357	75.3947	77.4284	84.6167	77.4382	78.5952	78.0654	76.9118	80.4648	77.6291	77.8012	78.005	77.9842	76.3114	75.6237	77.1015	72.84	72.6452	77.9036	75.6316	77.9998	75.9381	77.1425	77.96	77.9597	75.633	77.9611	84.6036	78.3486	72.961	73.5862	77.9557	79.3975	76.0577	80.9309	78.3075	77.8964
290	Pseudomonas sp. UBA11994	73.9929	74.4699	74.4012	75.4426	73.9526	74.1006	74.5346	74.3445	74.3583	73.6493	74.2783	74.2967	73.355	73.6292	74.2139	73.7378	74.0101	74.4003	73.2966	74.3049	73.74	73.8404	74.0648	74.2087	74.6035	73.8621	73.7678	75.1296	76.3904	73.9273	73.8866	74.0031	74.066	73.6658	73.8897	73.9398	73.8905	74.0071	74.1375	74.0628	75.0688	75.3685	73.9221	73.8863	74.1943	74.5876	75.2794	73.7941
291	Pseudomonas sp. UBA9693	75.2813	75.9772	75.5412	76.5946	74.9721	76.8337	78.9939	78.67	78.3094	74.9879	75.384	75.4092	74.6966	75.0439	75.2603	74.8403	75.3692	75.1897	74.3704	75.5892	74.9956	75.0035	75.4665	75.2487	75.6422	81.7909	74.744	72.759	72.883	74.9713	81.7926	75.0233	78.5935	74.7954	75.0505	75.0545	82.3812	75.2288	75.2815	75.3256	73.0569	73.3348	75.1036	75.0514	78.9546	75.8357	76.9474	74.8933
292	P. atagosis	87.4122	76.6974	78.4144	76.8065	78.6201	75.6204	76.21	75.8061	75.8052	88.235	78.2782	78.0256	75.3816	84.0794	77.9616	80.7191	82.2363	78.2678	79.2954	79.0199	84.2183	80.7256	86.8645	84.2786	76.0876	75.607	78.5372	72.9695	72.656	80.9286	75.6209	80.9919	75.7427	78.7502	81.0505	81.1717	75.9593	86.6344	78.017	78.6333	72.9225	73.6032	80.7357	78.5661	75.8712	79.3449	77.6798	80.808
293	Pseudomonas sp. ef1	86.1358	77.1217	79.0593	77.3195	78.8915	75.9592	76.5487	76.0039	76.1337	87.4065	78.523	78.2269	75.5573	83.8895	78.6134	80.9786	82.2676	78.6175	79.5659	79.4836	83.6942	80.9615	86.1328	83.8889	76.3736	75.9092	78.8439	73.0458	72.7897	81.1597	75.9239	81.2303	76.0357	79.061	81.3743	81.3576	76.2505	85.6429	78.4752	79.0645	73.0288	73.8267	81.1972	78.7245	76.2195	79.6878	78.1876	80.9126
294	P. simiae	81.3836	76.8652	78.457	76.9528	78.6645	75.8585	76.5217	75.7066	76.1377	80.9947	78.4385	78.045	75.6614	81.3832	78.0361	86.3722	81.3512	78.4842	79.1321	79.2783	81.4848	86.7892	81.2787	81.6435	75.6328	75.8248	78.4766	72.8143	73.173	89.8639	75.8232	87.8262	75.6581	78.5382	87.6789	87.6726	77.1738	81.1041	78.264	78.9431	73.6078	74.0091	86.7483	78.6577	75.7847	79.6185	78.0357	87.6401
295	Pseudomonas sp. 5Ae-yellow	72.9859	73.1949	72.9571	73.2116	72.9676	72.9937	73.2578	73.0787	73.1259	72.7953	72.9212	72.9528	72.7322	72.7812	72.8229	72.7153	72.8906	72.9873	72.7872	72.9469	72.8621	72.7334	72.9224	72.9847	72.2998	73.4095	72.7205	74.6478	98.5738	72.7602	73.4025	72.8526	72.6224	72.8392	72.8836	72.8052	73.3682	72.9238	72.9334	72.8682	74.3474	74.3196	72.8755	72.991	72.8465	73.1575	73.254	72.7524
296	P. laurentiana	78.6132	76.6159	79.9681	76.7336	77.7947	75.3607	76.1362	75.7586	75.8013	78.3318	79.8153	79.5148	75.4281	78.2033	79.7054	77.9425	78.8705	78.0002	77.5744	81.9434	78.3907	78.3032	78.5909	78.6904	75.7107	75.3484	77.6955	72.6765	72.7675	78.2855	75.355	78.4005	75.6718	77.5897	78.2825	78.2452	75.6297	78.5521	80.0058	78.5855	72.8849	73.3773	78.6148	91.5781	75.7397	81.808	77.433	78.1602
297	P. khorasanensis	85.9425	76.7743	78.301	76.8047	78.7059	75.6613	76.257	75.7131	75.9303	87.0601	78.2681	77.9534	75.3966	83.604	77.9417	80.694	81.8792	78.2651	79.0948	79.0735	83.4804	80.5805	85.6848	83.5763	75.8725	75.6975	78.5872	72.9564	72.8822	80.7887	75.6968	80.7744	75.751	78.6133	80.9377	80.8615	75.9681	85.3333	77.9812	78.7331	73.0028	73.71	80.6488	78.4284	75.8456	79.2674	77.6215	80.4846
298	P. aestus	81.2708	77.3072	79.5065	77.7279	78.3217	76.4078	77.1745	76.5665	76.7097	80.4452	79.2763	79.221	75.6131	80.8226	79.0071	80.0839	81.7273	79.1097	78.6704	79.9215	81.1192	80.6124	81.4408	81.5776	76.7768	76.1053	78.1923	73.3603	72.9029	80.711	76.1161	80.6611	76.5872	78.4443	80.744	80.8501	76.2995	80.9923	79.0361	79.5401	73.236	73.7847	80.593	79.0345	76.7731	80.4846	78.9627	80.3744
299	Pseudomonas sp. NORP239	73.0021	73.1006	73.1714	73.517	72.9156	73.0799	73.3601	73.0702	73.2027	72.8293	73.0554	73.1286	72.2862	72.6646	73.027	72.7658	73.0706	73.2126	72.5217	73.1228	72.7808	72.6261	73.0613	73.0942	72.7927	72.8685	72.8792	76.0799	74.8163	72.8706	72.8938	72.8705	73.0558	72.6193	72.8657	72.8226	72.9561	73.1046	73.0181	73.1329	74.8428	74.7567	72.904	72.8382	73.2617	73.4918	73.7809	72.6784
300	P. asuensis	72.5041	72.9645	72.7251	73.0973	72.6736	72.7421	72.9925	72.3382	72.8808	72.4642	72.726	72.8236	72.7041	72.2535	72.7121	72.3863	72.6554	72.7957	72.3847	72.78	72.3947	72.5663	72.5537	72.64	72.3051	72.7172	72.508	71.5916	71.9544	72.5317	72.7194	72.447	72.3623	72.5347	72.5831	72.4837	72.7246	72.5265	72.7555	72.7464	71.9434	72.1607	72.5651	72.8605	72.5166	72.8793	73.1894	72.4026
301	P. graminis	78.897	76.3638	77.6515	76.4114	79.448	75.4987	75.8647	75.5028	75.5305	78.7391	77.7416	77.5682	75.1684	78.8244	77.3481	78.4001	78.9547	78.7581	77.6578	78.3477	78.7095	78.4227	78.9779	78.8498	75.5434	75.3207	79.1477	72.6044	72.5826	78.5221	75.3246	78.5965	75.3297	82.9069	78.6828	78.8394	75.4222	78.7565	77.4177	78.1269	72.9889	73.353	78.3674	77.5632	75.4919	78.6661	77.3204	78.4204
302	P. poae	81.4132	77.2757	78.7265	77.2951	78.7503	75.9155	76.6374	75.8923	76.1932	81.1161	78.689	78.4345	75.8554	81.396	78.3355	85.6574	81.6281	78.8917	79.3364	79.4093	81.5318	85.8613	81.4556	81.785	76.1172	75.9766	78.6635	73.0859	73.0187	86.4679	75.9716	86.1036	75.8248	78.7803	86.7816	86.7982	77.201	81.0678	78.4711	79.2422	73.5112	74.1657	86.3868	78.6977	75.9674	80.0481	78.588	85.9443
303	P. costantinii	81.1063	76.7003	78.1317	76.738	78.4023	75.5344	76.2245	75.1976	75.8429	80.8426	78.0332	77.9147	75.5693	81.2741	77.9029	87.4165	81.4521	78.2682	79.1188	78.7614	81.7051	87.2041	81.0453	81.5926	75.4748	75.659	78.3858	72.6752	73.2065	87.1035	75.6715	86.9308	75.1807	78.4144	86.9655	88.0261	77.0356	80.7039	78.0778	78.7875	73.4487	74.0675	86.6147	78.4449	75.4064	79.3273	77.6733	86.9351
304	P. edaphica	81.2656	76.7798	78.4637	76.7754	78.5609	75.5544	76.0955	75.8165	75.7609	81.0064	78.3616	78.1212	75.6036	81.3635	78.1354	87.2384	81.2658	78.5346	79.152	78.9622	81.5537	86.9762	81.2038	81.6214	76.0054	75.514	78.3515	73.0904	72.8287	87.0618	75.5186	86.9917	75.6484	78.4245	87.0497	87.414	76.996	80.9137	78.1737	78.7642	73.1156	73.5099	86.7522	78.5041	75.777	79.5616	77.8763	86.6757
305	P. alloputida	78.3849	77.03	86.0142	77.5042	77.4661	76.0759	76.8212	76.1571	76.5149	77.9154	86.0046	83.4006	75.4213	77.7644	94.9563	77.7134	78.4832	78.227	77.3834	81.1304	77.8843	78.0887	78.4423	78.3145	76.5009	75.8678	77.3471	73.0027	72.7915	78.2645	75.8649	78.2784	76.2065	77.259	78.2724	78.1864	75.7816	78.3775	95.0745	78.6094	73.4069	73.9616	78.3893	79.8625	76.3516	81.3805	78.5391	78.0904
306	P. flavescens	77.1534	84.7518	77.7929	79.2941	76.4828	76.8795	77.9335	77.2743	77.4454	76.6048	77.4099	77.3695	76.4601	76.5702	77.1189	76.5041	77.2517	77.5719	75.715	77.6392	76.8026	76.8451	77.2802	77.0945	78.3043	76.784	76.4637	73.0659	72.9346	76.823	76.7843	76.8517	77.1514	76.4353	77.0101	76.8368	76.7354	77.1422	77.1886	77.4469	73.3638	74.0421	76.8707	77.1071	77.2178	78.2442	79.9429	76.6907
307	P. triticicola	86.3065	77.004	78.7135	77.2115	78.9295	75.9847	76.5061	76.0885	76.1369	87.2341	78.6517	78.2522	75.5376	83.8979	78.2409	80.981	82.329	78.5259	79.3037	79.5342	83.7338	80.9344	86.1745	83.9187	76.3067	75.8882	78.8264	73.0231	72.7877	81.1415	75.8886	81.195	75.9555	78.8143	81.329	81.3322	76.131	85.7512	78.2987	78.9654	73.1205	73.6825	81.0178	78.726	76.2414	79.7335	78.228	80.9554
308	P. kuykendallii	77.4661	78.239	78.0437	79.0643	76.8831	77.8996	78.7821	78.0099	78.3381	76.9651	77.7362	77.6004	75.7607	77.0658	77.4157	76.8677	77.8164	77.6883	75.9272	77.8397	76.9454	77.101	77.6237	77.3885	77.7936	77.3293	76.8074	73.4438	73.1838	77.2145	77.3389	77.1834	77.8539	76.7361	77.1864	77.1457	77.0248	77.38	77.4893	77.8881	73.6727	74.4794	77.162	76.905	78.082	78.4911	80.6365	76.9498
309	P. oryzae	77.666	78.4387	78.3805	79.8391	76.9177	78.3467	79.4244	78.2754	79.1793	76.92	78.3868	78.1734	75.8866	76.9441	77.8651	76.8278	77.7575	77.8937	75.8282	78.2316	76.8672	77.1586	77.8382	77.3829	78.1717	77.4808	76.6386	73.6205	73.9234	77.3109	77.4923	77.1371	78.32	76.5942	77.1755	77.031	77.2713	77.5522	77.77	77.8689	74.5645	75.2178	77.1863	77.0343	78.5189	79.1655	81.0197	76.9408
310	H. salegens	73.467	73.6951	73.2849	73.9263	73.4041	73.3549	73.9297	73.0541	73.6765	73.1348	73.6064	73.605	73.0964	73.2861	73.2671	73.1196	73.5855	73.4081	72.9491	73.5627	73.2834	73.3024	73.5038	73.4642	72.5681	73.5094	73.4579	74.7685	74.4845	73.294	73.4979	73.4397	73.177	73.1558	73.2645	73.4035	73.3835	73.3868	73.4131	73.6578	74.7868	74.9135	73.3198	73.514	73.2858	73.844	74.2041	73.1312
311	P. jinjuensis	77.571	77.9262	78.3566	79.0769	76.598	77.7635	78.5868	77.6774	78.2716	76.8624	78.1059	77.9858	75.2977	76.866	77.848	76.7801	77.6881	77.6093	75.6965	77.9807	76.8114	76.9164	77.6769	77.2683	77.5644	77.29	76.3916	73.4268	73.1079	77.0592	77.2972	77.05	77.6791	76.426	77.1357	76.9732	76.8757	77.5458	77.889	77.6268	73.8542	74.5696	77.148	77.2086	77.877	78.7031	80.6216	76.825
312	S. perfectomarina	76.0224	77.0095	76.4363	77.7203	75.5672	77.6629	86.1491	87.8083	80.2506	75.728	76.3152	76.3145	75.2454	75.6853	76.0915	75.3874	76.1896	76.1518	75.2252	76.4816	75.6274	75.6146	76.1588	76.0419	76.4957	79.2385	75.4816	73.0352	72.8951	75.6745	79.2296	75.7397	86.9271	75.454	75.6622	75.6493	78.8609	76.0508	76.1787	76.0278	73.5174	73.9045	75.7381	75.8773	88.0157	76.7502	78.3756	75.4798
313	P. monsensis	86.9249	77.0218	78.69	77.0875	78.9316	75.8125	76.4897	76.0053	76.067	88.4906	78.6067	78.189	75.5782	84.0153	78.2926	80.9336	82.4619	78.6327	79.3826	79.3994	84.188	80.9485	86.6995	84.4226	76.2352	75.8648	78.8259	72.9677	72.7633	81.2556	75.8825	81.2648	76.0337	78.8193	81.3941	81.4665	76.1928	86.3058	78.2929	78.8867	73.1283	73.7612	80.9896	78.711	76.1358	79.737	78.0476	81.1204
314	P. sivasensis	81.0217	76.438	78.116	76.4382	78.1923	75.2399	75.7436	75.2007	75.3897	80.7082	77.9499	77.6456	75.2795	80.9823	77.8464	85.9991	81.0667	78.1413	78.732	78.693	81.1787	86.1204	80.894	81.3942	75.5662	75.2564	78.0066	72.605	72.2989	87.1727	75.2617	87.0349	75.3399	78.1754	91.3451	87.3064	76.4903	80.7131	77.8841	78.4227	72.7295	73.2092	86.4322	78.068	75.384	79.0768	77.4377	86.9378
315	P. citronellolis	77.3349	77.9263	78.5257	78.89	76.484	77.5621	78.496	77.7259	78.0853	76.5751	78.2532	78.1895	75.2382	76.6392	77.8011	76.5689	77.5889	77.7461	75.6423	77.987	76.7192	76.8074	77.508	77.2376	77.4795	76.8443	76.3399	73.4627	73.0509	77.0012	76.8588	76.9671	77.5654	76.3949	76.9953	76.9631	76.7333	77.2999	77.8866	77.6787	73.8784	74.5041	76.997	76.9572	77.7638	78.8237	80.7489	76.7591
316	P. wadenswillerensis	79.8544	77.9241	81.9436	78.1427	78.7729	76.5716	77.5038	76.8422	77.1192	79.3603	81.9103	81.6034	76.1678	79.2693	81.4755	79.0667	80.1005	79.3803	78.2001	90.3939	79.6014	79.3577	80.0008	79.9212	77.1893	76.557	78.6035	73.1936	73.3473	79.5345	76.5503	79.5913	76.7819	78.5085	79.6068	79.6313	76.4971	79.7805	81.4766	79.9716	73.6987	74.2869	79.5016	82.433	76.9656	84.183	79.4113	79.3351
317	P. sediminis	77.1326	79.1645	77.5836	87.9616	76.4001	77.0514	78.1698	77.4562	77.7245	76.7234	77.517	77.3753	76.277	76.6522	77.2181	76.4631	77.1594	77.1063	75.8002	77.6344	76.6534	76.7696	77.2737	77.0231	89.671	77.0177	76.2511	73.3607	73.1547	76.8111	77.0305	76.7925	77.5287	76.27	76.8357	76.7537	76.7853	77.1028	77.3054	77.2673	73.6032	73.9968	76.864	76.7905	77.6628	78.1052	80.3341	76.5684
318	P. atacamensis	86.3437	77.0742	78.6282	77.2229	78.8205	75.9295	76.5865	76.0321	76.1487	87.286	78.5914	78.2	75.5179	83.8994	78.2444	80.988	82.2139	78.4966	79.3128	79.431	83.7689	80.9926	86.061	83.9041	76.387	75.9296	78.823	73.0025	72.7831	81.1686	75.9312	81.1577	76.1001	78.7894	81.3908	81.311	76.2199	85.7749	78.2489	78.9594	73.1501	73.8308	80.9828	78.6946	76.1611	79.6653	78.0905	80.9186
319	P. pratensis	81.5528	77.0842	78.6384	77.0417	78.7825	75.7495	76.4402	75.603	75.9991	81.2471	78.6264	78.2471	75.7329	81.7426	78.2714	88.4295	81.7189	78.6924	79.3761	79.3433	81.9401	87.5679	81.5395	81.8213	76.257	75.7637	78.6713	72.9897	73.3194	87.7508	75.773	87.4281	75.6307	78.7257	87.8132	88.5594	77.3208	81.0541	78.4019	79.1452	73.4218	73.9973	87.4785	78.7197	75.7399	79.87	78.1414	87.3799
320	H. sabulinigri	73.9514	74.1313	74.0807	74.4061	73.869	74.0046	74.335	73.7775	74.1476	73.6104	74.1044	74.0569	73.276	73.6913	73.8375	73.6926	73.8549	74.0043	73.3843	74.269	73.8104	73.8549	73.9166	74.0402	72.9606	73.8414	73.7438	75.2365	80.1248	73.8241	73.8456	73.7292	73.5246	73.5205	73.7098	73.7131	73.8139	73.8174	74.1115	74.1563	75.3131	75.511	73.8175	73.9156	73.835	74.44	74.6935	73.6505
321	S. songnenensis	76.4958	77.3106	76.8362	78.2133	75.8701	78.2642	87.7766	87.7733	80.7603	76.0085	76.7409	76.7084	75.444	76.1389	76.4642	75.7278	76.5445	76.5546	75.2823	76.9365	75.971	76.033	76.6233	76.3344	76.8022	79.5503	75.8833	73.2057	73.0467	76.1241	79.5538	76.2081	87.1353	75.6949	76.0867	76.1454	79.1283	76.5651	76.4961	76.4682	73.7697	74.172	76.1556	76.1507	87.892	77.3366	78.7507	75.9143
322	P. grimontii	81.5229	77.1139	78.5884	77.032	78.824	76.0766	76.4488	75.8225	76.234	81.1122	78.836	78.3959	75.9365	81.6036	78.4353	86.7695	81.6032	78.6102	79.4068	79.4736	81.6908	86.9268	81.5381	81.9328	76.0037	75.7769	78.6549	72.6736	73.125	88.0707	75.7727	87.5462	75.8162	78.8555	89.3165	88.2773	76.9914	81.2761	78.4454	79.2125	73.562	73.8833	87.0891	78.7285	75.7295	79.8568	78.2972	87.4139
323	P. huaxiensis	79.2972	77.3954	81.1405	77.6472	77.9765	76.3973	77.0297	76.5647	76.5227	78.7303	80.7944	80.4937	75.5556	78.7298	80.6222	78.5218	79.4662	78.5297	77.5534	82.2821	79.147	78.7952	79.4273	79.1555	76.565	76.1331	77.9932	72.9665	72.8242	78.9073	76.1267	78.883	76.5946	77.982	78.9277	78.9612	76.2234	79.2175	80.4544	79.3324	73.2854	73.8645	78.5359	81.1377	76.7741	82.8415	78.8216	78.7199
324	P. donghuensis	79.8225	77.7953	81.981	77.8341	78.5077	76.3656	77.4651	76.7668	76.9418	79.3159	81.9858	81.613	75.948	79.3107	81.3797	79.0095	80.0734	79.2787	78.0495	90.0331	79.5891	79.3012	80.0233	79.8394	76.8546	76.3466	78.414	73.2329	72.94	79.4625	76.3474	79.5397	76.8756	78.4117	79.4506	79.5154	76.3532	79.7385	81.3886	79.8239	73.3939	73.9192	79.4543	82.4414	76.9844	84.1301	79.158	79.3094
325	P. mandelii	84.5589	76.7319	78.1679	76.8769	78.9985	75.7546	76.4102	75.626	75.8934	84.1735	78.3488	77.909	75.6011	86.0433	78.2211	81.3933	82.8648	78.5346	79.7006	79.1913	88.3503	81.3787	84.4383	85.7486	75.7158	75.723	78.8351	72.9378	73.2081	81.5378	75.713	81.512	75.6886	79.2112	81.8972	81.7395	76.1692	84.0304	78.071	78.9775	73.5209	74.0171	81.3545	78.5808	75.7003	79.4356	77.7536	81.3303
326	P. tritici	81.1273	76.6976	78.2838	76.6337	78.4009	75.5552	76.1387	75.6491	75.7867	80.8289	78.1717	77.8557	75.487	81.1949	77.9788	86.4836	81.1326	78.3928	78.9019	78.9273	81.3722	86.5252	81.0582	81.3785	75.9847	75.4502	78.2019	72.8174	72.8009	89.2229	75.4569	87.5941	75.8039	78.3078	87.793	87.7165	76.7365	80.8039	78.0167	78.6399	72.8782	73.4485	86.5828	78.2564	75.677	79.2371	77.8676	87.4877
327	H. salina	73.3878	73.5436	73.2563	73.7608	73.1686	73.0423	73.6314	72.9754	73.2367	73.0544	73.4147	73.3837	72.8913	73.0293	73.175	72.9838	73.2881	73.352	72.7538	73.4395	73.0328	73.1103	73.4432	73.3371	72.6695	73.2567	72.9774	76.4115	74.4251	73.122	73.269	73.0595	72.8429	73.1042	73.2523	73.2358	73.1736	73.4244	73.2339	73.3489	74.9614	74.9568	73.1163	73.0318	73.2149	73.5838	73.8944	73.0228
328	P. corrugata	82.097	76.7383	78.6395	77.0503	78.4501	75.7087	76.4023	75.9531	76.039	81.4348	78.4722	78.5651	75.5804	81.6273	78.2851	80.0796	86.5579	78.7392	78.9921	79.2668	82.2439	80.5169	82.1671	82.4325	76.0551	75.692	78.3558	72.8251	72.7935	80.6241	75.692	80.6478	75.8582	78.3483	80.794	80.826	75.9933	81.9232	78.3397	79.0849	73.1613	73.8404	80.5618	78.6348	75.9343	79.8577	78.024	80.5542
329	P. shahriarae	81.6326	76.9512	78.7748	77.0086	78.9913	75.7188	76.3341	75.8741	76.0073	81.1447	78.643	78.3008	75.5967	81.6236	78.3948	84.363	81.9335	78.9692	79.4837	79.5453	81.8528	84.6584	81.6283	81.9727	76.2108	75.6618	78.6076	73.0154	72.7587	85.0586	75.6718	84.8853	75.7687	78.5881	85.0274	85.2802	76.6834	81.3545	78.4332	79.2504	73.2053	73.5696	84.9141	78.7419	75.9694	79.8962	78.1002	84.7147
330	P. matsuisoli	74.5487	75.3183	74.6038	75.427	74.2009	75.0323	75.1865	74.8703	75.129	74.3548	74.573	74.5419	73.9108	74.202	74.3696	74.0219	74.4266	74.4602	73.7622	74.591	74.2294	74.2873	74.5355	74.5101	74.3545	74.7062	74.1192	72.1564	72.3601	74.2566	74.7081	74.2624	74.6651	74.2077	74.2401	74.1891	74.6426	74.4795	74.4918	74.5962	72.5525	72.9794	74.3287	74.5688	74.7034	74.8862	75.7305	74.1183
331	P. iranensis	86.2781	77.0603	78.7859	77.1457	79.0155	76.0297	76.5867	76.0081	76.2089	87.3474	78.6378	78.2587	75.59	83.9399	78.2797	80.9999	82.3943	78.7248	79.2917	79.5038	83.7174	80.9772	86.2178	83.9987	76.3171	75.9113	78.9105	72.9515	72.7955	81.124	75.9163	81.2377	76.1318	78.9671	81.2983	81.4106	76.253	85.7424	78.3146	79.0101	73.1026	73.7192	81.0235	78.6509	76.1732	79.7287	78.091	80.9318
332	P. helleri	79.5008	76.0445	77.4547	75.9767	78.2384	74.7614	75.2969	74.9634	74.9648	79.3647	77.4906	77.1203	75.3365	79.7045	77.2542	79.4788	79.465	77.6855	82.2299	78.2624	79.6849	79.3429	79.5658	79.6759	75.1328	74.8088	77.9179	72.505	72.6365	79.3033	74.8211	79.3943	74.8601	77.8092	79.4769	79.5293	75.1638	79.2366	77.321	77.8319	72.6899	73.1541	79.3612	77.7365	75.0249	78.393	76.824	79.33
333	P. piscium	83.6444	76.174	77.7858	76.2785	78.4272	75.0229	75.5481	75.3191	75.2599	83.2456	77.7366	77.4402	75.273	84.6786	77.5371	80.6893	82.0953	77.9998	79.1117	78.6766	86.076	80.7445	83.4686	84.8659	75.4303	75.1819	78.3686	72.5624	72.6011	80.77	75.1835	80.8859	75.1063	78.2085	81.1663	81.1468	75.7139	83.1396	77.9305	78.2288	72.74	73.2618	80.9574	78.7001	75.2615	78.8208	76.8984	80.7084
334	P. otitidis	77.347	78.2402	78.4725	79.4597	76.5859	77.5885	78.5471	77.7998	78.1182	76.6549	78.1698	78.1435	75.7434	76.6431	78.0732	76.6148	77.8518	77.6009	76.0139	78.0522	76.8154	77.0102	77.4989	77.265	78.2997	77.1363	76.4497	73.2685	73.2372	77.2056	77.1428	77.1952	77.6011	76.4976	77.2521	77.0652	77.1543	77.2677	77.9039	77.7655	73.8015	74.1853	77.2083	77.4156	77.6817	78.757	80.9219	76.9746
335	P. arsenicoxydans	84.437	76.5545	78.1373	76.7051	78.9674	75.5769	76.1578	75.6892	75.8252	84.0765	78.2635	77.9608	75.5565	85.8917	77.8376	81.1863	82.8042	78.4475	79.5223	79.1408	87.7023	81.1659	84.2622	85.6786	75.548	75.7191	78.7771	72.597	72.9528	81.3248	75.7084	81.4435	75.6774	78.687	81.5346	81.6658	76.0161	83.8966	77.91	78.6589	73.1445	73.7793	81.1889	78.4974	75.7113	79.3848	77.5591	81.2663
336	P. knackmussii	77.198	77.9045	78.0567	78.6097	76.409	77.452	78.2264	77.2041	77.8696	76.4684	78.0072	77.8394	75.2463	76.5502	77.4322	76.6133	77.4797	77.4221	75.7619	77.803	76.592	76.8336	77.3324	77.0118	77.2595	76.8546	76.3157	73.4934	73.433	76.9208	76.8492	76.9378	77.0617	76.5359	76.9284	76.9074	76.5911	77.121	77.5747	77.5222	73.9967	74.6541	77.4885	77.2926	77.2801	78.38	79.9195	76.7166
337	P. monteilii	78.4623	77.2083	86.8191	77.7861	77.408	76.1006	76.6709	76.352	76.5235	78.1107	86.5582	83.6615	75.474	77.8636	89.6104	77.926	78.7993	78.374	77.4068	81.2802	78.0239	78.2254	78.5289	78.4594	76.5068	75.888	77.3009	72.8501	72.847	78.297	75.9035	78.3431	76.3002	77.53	78.3237	78.3164	76.2575	78.477	89.1616	78.7663	73.0689	73.5813	78.4973	80.2835	76.3641	81.447	78.5299	78.2187
338	P. cedrina subsp. fulgida	81.7444	77.0647	79.0239	77.2276	78.9938	75.9364	76.5723	76.0402	76.1115	81.3795	78.9503	78.6445	75.771	81.7489	78.6692	86.2993	81.9162	79.2522	79.4439	79.7361	81.8499	86.5224	81.757	82.006	76.2967	75.7399	78.7678	73.0949	72.961	88.68	75.7541	87.3168	76.1605	78.8099	87.6728	87.4584	76.9944	81.5036	78.6984	79.376	73.1894	73.6915	86.7348	78.782	76.0802	80.1719	78.4079	87.2162
339	H. profundi	73.3157	73.5859	73.2112	73.852	73.2074	73.4951	74.0367	74.2328	74.1359	73.033	73.2591	73.3636	72.9526	73.0297	73.1981	72.7512	73.287	73.3942	72.9898	73.2172	73.0387	72.9713	73.1777	73.1924	72.8387	74.0643	72.9889	75.3105	74.5861	73.0303	74.0571	73.1324	73.3945	73.537	73.0224	73.042	73.9171	73.237	73.3505	73.1452	87.1646	75.7147	73.5809	74.4956	73.6012	73.6209	74.0422	72.9209
340	P. composti	77.1233	79.1211	77.5901	87.6901	76.4369	77.126	78.235	77.5206	77.7376	76.6909	77.479	77.3915	76.3566	76.5218	77.336	76.4814	77.188	77.1221	75.675	77.4991	76.5349	76.672	77.1941	76.893	88.0618	77.097	76.3373	73.459	73.1796	76.8094	77.0918	76.8419	77.6586	76.3734	76.8416	76.7977	76.9584	77.0828	77.2431	77.203	73.5347	74.1966	76.8489	76.8385	77.739	77.9817	80.4357	76.6211
341	P. umsongensis	84.3687	76.988	78.5248	77.0716	78.9353	75.9472	76.5389	75.7935	76.1743	83.7641	78.5596	78.1834	75.8203	84.4391	78.1555	81.1584	82.8623	78.6742	79.3897	79.5585	85.6815	81.3142	84.3395	86.3434	75.8255	75.9092	78.8732	72.8734	73.2532	81.357	75.9027	81.5152	75.6908	78.5682	81.6496	81.5729	76.3214	83.9572	78.2089	79.1352	73.5841	74.1148	81.3473	79.0145	75.7582	79.8189	77.9564	81.2512
342	P. baetica	86.9168	76.9043	78.4778	76.957	78.8648	75.8567	76.4212	75.8454	76.0083	88.5815	78.4022	77.9867	75.7048	84.1219	78.0738	80.8358	82.344	78.5382	79.4084	79.1723	84.2716	80.9487	86.7572	84.4095	75.9574	76.0005	78.7475	73.0586	73.1946	80.9786	76.0233	81.1445	75.7403	78.9907	81.4051	81.2696	76.3668	86.2948	78.2095	78.9121	73.5069	74.1572	80.8555	78.6393	75.9552	79.3501	77.914	80.9181
343	P. silesiensis	84.5592	77.0281	78.549	77.1875	79.0922	76.1023	76.6667	76.0481	76.4119	83.8826	78.5185	78.2392	75.8151	85.5118	78.0961	81.3926	83.2766	78.7221	79.6767	79.6873	87.8521	81.6004	84.5078	85.9231	76.1205	76.0701	78.9611	72.9303	73.2254	81.8153	76.072	81.7384	75.9619	78.8758	82.0053	82.0796	76.4695	84.072	78.1436	79.1614	73.6958	74.2445	81.6349	78.9938	76.0062	79.9896	78.1395	81.5066
344	S. lopnurensis	77.2644	78.1573	77.929	79.1401	76.5064	79.3877	84.9596	84.3337	81.7311	76.6044	77.6903	77.7477	76.0288	76.7279	77.4843	76.465	77.4639	77.4245	75.6962	77.7008	76.6763	76.7031	77.4367	77.0541	78.1207	80.7688	76.4953	73.6549	73.2618	76.8049	80.7652	76.8325	84.3765	76.3775	76.8524	76.8031	79.994	77.1886	77.417	77.5313	74.0818	74.7491	76.8512	76.8937	84.4566	78.3815	80.3248	76.5874
345	P. guguanensis	77.6406	79.5577	78.2488	90.8186	76.7773	77.8195	79.0392	78.2445	78.516	77.0807	78.05	78.0202	76.5958	76.9254	77.8938	76.9339	77.7473	77.7355	76.0034	78.1463	76.938	77.1993	77.749	77.4417	87.6841	77.5163	76.6324	73.5653	73.2096	77.2523	77.5326	77.2534	78.2467	76.5952	77.3057	77.2223	77.4171	77.5911	77.7677	77.988	73.8622	74.4381	77.3919	77.2061	78.3604	78.827	81.4154	77.1164
346	P. khavasiana	81.0009	76.7077	78.4551	76.8041	78.5312	75.5233	76.0921	75.595	75.7915	80.5844	78.2835	78.0654	75.4094	80.9322	78.0893	85.8733	81.3276	78.5246	78.9888	78.9847	81.3001	86.3016	81.0159	81.4077	75.8653	75.4203	78.29	72.9074	72.7722	86.6801	75.4301	86.3114	75.6416	78.245	86.8114	86.9927	77.451	80.6705	78.1224	78.8774	73.0421	73.5919	89.1074	78.5013	75.6458	79.556	77.9561	86.2995
347	Pseudomonas sp. AFW1	77.1157	77.6227	78.1601	78.4557	76.1781	77.4061	78.138	77.2281	77.8908	76.4891	77.6584	77.9182	75.2771	76.572	77.313	76.32	77.2552	77.1939	75.3374	77.6535	76.487	76.5507	77.2855	76.8871	76.9904	76.9031	75.989	73.4201	73.1989	76.6199	76.8903	76.6002	77.5161	76.1134	76.6894	76.643	76.9696	77.011	77.3919	77.4484	73.7062	74.3591	76.6277	76.8135	77.3816	78.442	79.9782	76.3703
348	P. piscis	81.2956	77.4213	79.4752	77.8255	78.3539	76.405	77.2261	76.6121	76.9248	80.4909	79.2551	79.2499	75.6788	80.7472	78.9702	80.1447	81.7918	79.1138	78.8056	79.9625	81.1807	80.6296	81.5018	81.4853	76.9185	76.2267	78.3196	73.1934	73.0116	80.6633	76.2273	80.6799	76.6428	78.3264	80.7405	80.8223	76.5102	81.0636	79.0326	79.5053	73.5519	74.0012	80.6476	79.0307	76.7609	80.4815	79.1041	80.5091
349	P. tolaasii	81.1727	76.9156	78.4891	77.0515	78.493	75.8666	76.483	75.8995	76.116	80.8752	78.1963	78.168	75.7122	81.1589	78.0393	86.5218	81.2549	78.4744	79.2316	78.8906	81.5491	86.6076	81.2169	81.6257	75.8717	75.7678	78.6061	72.9446	73.1058	86.7821	75.7723	86.6079	75.8016	78.5811	86.7198	86.9822	77.1128	80.8765	78.2111	78.9099	73.3667	73.9101	86.1703	78.498	75.9098	79.6377	78.1716	86.6897
350	P. vlassakiae	78.6569	77.5832	91.7009	77.8518	77.6753	76.549	77.3754	76.7082	77.0028	78.168	85.7905	83.9327	75.6762	77.9667	85.8014	78.021	79.0018	78.6681	77.3311	81.4729	78.2643	78.352	78.7364	78.7046	76.9208	76.2466	77.6764	73.059	72.9484	78.5256	76.2397	78.5094	76.5137	77.6369	78.5238	78.5733	76.1796	78.5982	85.8649	78.9505	73.5381	74.0456	78.5112	80.058	76.746	81.8144	79.1198	78.3867
351	P. tensinigenes	86.7155	76.574	78.3384	76.5718	78.6419	75.4384	76.0943	75.4966	75.787	92.9084	78.0803	77.8425	75.2936	83.9831	77.9324	80.7046	81.9394	78.2694	79.2399	78.9198	84.0077	80.6091	86.2686	84.1174	75.6954	75.4186	78.5949	72.8449	72.537	80.7957	75.4234	80.9417	75.5713	78.5861	80.9594	81.0958	75.9228	86.0971	77.9399	78.5992	72.9305	73.4915	80.6544	78.4536	75.7277	79.2132	77.5673	80.6879
352	P. izuensis	84.4279	76.6424	78.437	76.7564	78.7755	75.5445	76.2578	75.6605	75.8256	83.7676	78.4918	78.0743	75.4956	84.5942	78.0696	80.9474	82.8201	78.4326	79.3555	79.3429	86.082	81.2669	84.4206	86.3881	75.7094	75.5416	78.5892	72.8895	72.7437	81.2528	75.5555	81.2538	75.7841	78.4646	81.4299	81.4834	75.9286	84.0131	78.0597	78.6531	72.8665	73.4621	81.1422	78.6072	75.8077	79.5517	77.5558	81.0392
353	P. gozinkensis	93.2867	77.2627	78.8863	77.4348	79.0926	76.076	76.8791	76.0259	76.5501	86.9351	78.7138	78.4716	75.7373	84.3536	78.3243	81.0321	82.9153	78.7137	79.5098	79.5118	84.7703	81.1756	87.9727	84.7845	76.2438	76.0572	79.0589	72.833	73.0683	81.3351	76.0577	81.3441	76.1644	79.0885	81.5385	81.6538	76.4245	89.5302	78.4482	79.2248	73.4918	74.1132	81.1549	78.8352	76.2514	79.9897	78.4745	81.1663
354	P. entomophila	78.7504	78.014	85.3845	78.2529	77.9715	76.9185	77.7694	76.8414	77.4774	78.2364	84.9508	84.5542	75.8476	78.128	84.4674	78.1652	79.2776	78.9625	77.2676	81.8813	78.4809	78.4914	78.9048	78.9621	76.8542	76.7245	77.8612	72.9224	73.3425	78.6984	76.7238	78.6899	76.8191	77.9878	78.7183	78.7425	76.6452	78.6978	84.5794	79.6979	73.8655	74.3988	78.5971	80.3796	76.9257	82.083	79.5648	78.5213
355	Pseudomonas sp. UBA11661	73.9776	74.2	74.1308	74.8407	73.978	74.3692	74.4696	74.4393	74.4672	73.7977	74.0122	74.0068	73.5381	73.5729	74.3409	73.3667	73.8117	74.328	73.2669	74.027	73.7253	73.6973	73.9908	73.9277	74.0472	74.0419	73.6893	75.1659	76.4656	73.6986	74.0692	73.6615	74.391	73.6863	73.8595	73.6557	74.1625	73.8827	73.8634	73.8994	75.0722	75.4127	73.7657	73.7551	74.4247	74.3139	75.0186	73.6266
356	P. azadiae	81.471	76.9748	78.7953	76.9835	78.6953	75.8677	76.3924	75.908	76.0547	81.0517	78.5687	78.3844	75.6758	81.3846	78.3628	86.0171	81.5145	78.8724	79.2297	79.4657	81.5654	86.1949	81.5223	81.754	76.0904	75.7188	78.5143	73.0706	72.8195	88.5573	75.7184	87.0758	75.8638	78.6343	87.5148	87.3584	77.0896	81.1333	78.4313	79.1192	73.0931	73.4374	86.5309	78.5762	75.8884	79.8432	78.2095	87.0883
357	P. anuradhapurensis	78.8491	77.6028	86.6521	77.9528	77.8609	76.5723	77.2978	76.6725	77.0086	78.3945	86.5421	83.9994	75.8007	78.1573	87.9867	78.171	79.032	78.8379	77.2763	81.8228	78.2538	78.4678	78.9737	78.7514	76.8382	76.1954	77.5915	73.2812	72.8697	78.6618	76.2005	78.6487	76.5518	77.6602	78.6629	78.6052	76.1516	78.8546	88.0188	79.2568	73.5196	74.1809	78.6159	80.1342	76.7718	81.9371	79.2175	78.4928
358	P. versuta	79.5666	76.2618	77.2819	76.2265	78.2671	75.1072	75.6821	75.1019	75.3299	79.2782	77.4997	77.0397	75.5684	79.8039	77.2718	79.2732	79.6778	77.5977	82.5844	78.2982	79.7799	79.3869	79.4906	79.6777	74.9774	75.1407	78.1251	72.5375	73.2962	79.3414	75.1444	79.3702	74.8038	77.9348	79.5899	79.5818	75.6099	79.3123	77.3625	77.9247	73.469	73.7375	79.3736	77.8792	74.9422	78.4743	76.8787	79.2544
359	H. saudimassiliensis	74.6935	74.867	74.8492	75.4831	74.248	74.8757	75.363	74.5654	75.2326	74.18	74.8883	74.8655	73.7161	74.185	74.6512	74.1423	74.7278	74.6485	73.7302	75.0191	74.3395	74.4181	74.6855	74.5365	73.8317	74.6699	74.1102	75.3701	75.044	74.5713	74.7005	74.4859	74.3759	74.0678	74.5235	74.3806	74.4959	74.5592	74.7891	74.6773	76.0004	76.2021	74.4918	74.2946	74.6721	75.3658	75.9661	74.3721
360	Pseudomonas sp. BTN1	81.0719	76.7275	78.3791	76.7712	78.4114	75.5437	76.1362	75.7744	75.7809	80.7187	78.4065	77.9725	75.5096	81.0953	78.069	85.8684	81.3394	78.6428	79.1072	79.0849	81.1989	86.2322	81.0855	81.3646	75.8679	75.4757	78.1547	72.8045	72.4814	86.5325	75.4747	86.2362	75.7525	78.3439	86.7544	86.832	79.4488	80.6959	78.118	78.7414	72.7691	73.3114	94.8395	78.3187	75.7329	79.5093	77.8563	86.1375
361	H. yangmingensis	74.0772	74.3313	74.3739	75.0147	73.9381	74.1915	75.1534	74.2384	74.8029	73.7667	74.4134	74.4402	73.4582	73.617	74.3227	73.7497	74.2502	74.4918	73.3488	74.6553	73.8106	73.9086	74.3092	74.1347	73.3751	74.1782	73.8483	75.0699	74.6776	73.9306	74.1826	74.0285	74.1112	73.9208	73.854	73.9223	74.0306	74.0305	74.518	74.1841	75.2013	75.6202	74.0173	74.3381	74.3957	74.8227	75.4521	73.8432
362	H. carbonaria	78.3076	79.0906	78.997	80.3402	77.31	78.4774	79.5326	78.5877	78.9191	77.4825	78.6025	78.6022	76.3318	77.5747	78.294	77.4036	78.5233	78.5506	76.4557	78.5789	77.6117	77.6704	78.4446	77.8303	78.7954	77.7766	77.2262	73.6121	73.3504	77.8677	77.7781	77.7833	78.4044	77.122	77.8797	77.8226	77.6321	78.249	78.3315	78.3649	73.9176	74.6141	77.8118	77.7972	78.7374	79.6162	82.0387	77.6151
363	P. mucoides	84.3233	76.6562	78.2677	76.607	78.7154	75.4461	76.1769	75.6847	75.7302	84.0295	78.176	77.7379	75.4648	85.6144	77.8894	81.1396	82.6643	78.2974	79.4395	79.0021	87.2016	81.1804	84.2042	85.8042	75.6458	75.3958	78.5399	72.839	72.7274	81.2907	75.3904	81.4703	75.7834	78.7366	81.6896	81.5491	75.8655	83.8461	78.1597	78.7206	73.1045	73.4641	81.2524	78.6869	75.8289	79.3358	77.4816	81.1703
364	P. salmasensis	81.1536	76.8366	78.5549	76.9362	78.5562	75.6294	76.2975	75.8349	75.8999	80.8183	78.3346	78.1889	75.7273	81.1693	78.2776	86.0426	81.4053	78.972	79.2443	79.1741	81.366	86.4126	81.1102	81.5177	75.9538	75.4929	78.4497	73.0683	72.8913	86.8756	75.4884	86.5222	75.8227	78.4348	86.9544	87.125	78.8717	80.7928	78.3592	78.9933	72.9864	73.5914	95.0737	78.5334	75.8714	79.7391	78.1265	86.4092
365	P. lini	84.4492	76.8904	78.3396	76.8991	78.9565	75.7788	76.4482	75.7125	76.0799	83.9557	78.445	78.1303	75.7308	85.5754	78.0345	81.353	82.9371	78.3241	79.6626	79.4217	88.0352	81.2786	84.2734	85.7287	75.9417	75.9021	78.8465	72.8143	73.2473	81.4855	75.9	81.6535	75.7036	78.8455	81.7418	81.8637	76.2218	83.9311	78.137	78.8769	73.4892	74.1038	81.313	78.7976	75.785	79.579	77.8201	81.2951
366	P. peradeniyensis	78.9161	78.0285	85.7879	78.3192	77.9169	77.0958	77.9539	77.214	77.5282	78.3078	85.1911	84.8697	75.7638	78.1399	84.7037	78.2492	79.2979	79.2256	77.3345	82.0657	78.4965	78.5709	79.1181	78.8786	77.158	76.6293	77.8336	73.0837	73.057	78.7845	76.6367	78.684	77.1917	77.9117	78.7905	78.7262	76.5981	78.9055	84.838	79.6183	73.5568	74.1998	78.626	80.4561	77.1623	82.418	79.8797	78.5483
367	P. extremaustralis	81.682	77.1189	78.7673	77.306	78.9336	76.0195	76.5316	75.9317	76.426	81.2697	78.8411	78.5509	75.7664	81.6317	78.3856	86.0807	81.808	78.8604	79.2295	79.6094	81.816	86.5094	81.6628	82.0588	75.9793	75.9776	78.7049	72.7542	72.92	87.5445	75.9851	87.0209	75.9172	78.8529	87.5975	87.8412	77.1196	81.3646	78.5137	79.1273	73.4342	73.8335	86.7599	78.5978	75.9347	80.0653	78.2439	86.9078
368	Pseudomonas sp. Gammapro4	76.1464	76.5852	75.9188	76.7715	75.7832	74.9007	75.6185	75.2818	75.1486	75.9918	75.5878	75.3789	77.4726	75.9946	75.8963	75.7912	75.9447	75.7349	75.7122	75.9137	75.8129	75.6695	76.1438	76.0038	75.7962	75.293	75.5743	72.7017	72.6909	75.7169	75.303	75.8737	75.0522	75.5147	75.7865	75.7001	75.1419	76.0342	75.7065	75.6139	72.6766	73.0129	75.9206	75.7604	75.3419	76.1926	76.8596	75.7253
369	P. laurylsulfatiphila	84.7719	76.9132	78.8179	76.9988	79.0599	75.8041	76.5798	75.8468	76.162	84.1207	78.6297	78.3151	75.5686	84.6422	78.4016	81.0924	83.0161	78.7721	79.4669	79.6061	85.9017	81.3339	84.7034	91.5579	76.1598	75.7447	78.9104	72.9982	72.756	81.4491	75.7521	81.4005	75.9858	78.8036	81.6523	81.6546	76.1626	84.4527	78.429	79.0519	73.1782	73.652	81.3993	78.9729	76.0949	79.9639	78.006	81.2949
370	P. moraviensis	86.1186	77.2524	78.7318	77.2869	78.9428	76.0223	76.6743	75.9768	76.2563	87.1319	78.5411	78.3915	75.7396	83.8359	78.3006	80.9285	82.2967	78.6602	79.2974	79.514	83.7714	80.9344	85.9578	83.9358	76.1371	76.0405	78.8715	73.1008	73.231	81.07	76.0335	81.1602	76.0749	78.8473	81.2978	81.3102	76.3617	85.6509	78.4102	79.0886	73.4129	74.1541	80.9393	78.8877	76.1224	79.8638	78.2779	80.9023
371	P. borbori	78.1012	79.632	78.241	80.343	77.3484	77.5296	78.7599	77.7835	78.0415	77.599	78.1226	78.124	77.7223	77.6807	77.7616	77.4356	78.3915	78.1759	76.6502	78.5561	77.5831	77.7496	78.243	77.899	79.2408	77.6769	77.1926	73.767	73.3007	77.8931	77.6757	77.829	77.8502	76.9745	77.9387	77.7688	77.4515	78.0364	77.8247	77.9569	73.9682	74.3445	77.7855	77.641	78.1145	79.0126	81.2077	77.4948
372	S. saudiphocaensis	76.245	76.8535	76.6265	77.8272	75.7436	77.4882	79.9663	79.2648	79.0215	75.7814	76.444	76.3985	75.4161	75.6513	76.336	75.6351	76.3063	76.3048	75.0882	76.611	75.8547	75.8573	76.3427	76.135	76.3229	80.5827	75.6238	73.1649	73.1486	75.9376	80.5784	75.9195	79.0597	75.6809	75.9489	75.8952	79.9287	76.1979	76.3226	76.3982	73.8288	73.9874	76.0461	76.0714	79.5128	76.9049	78.186	75.7369
373	P. saxonica	78.5805	75.332	76.5621	75.1333	77.3066	74.0752	74.8555	74.3645	74.488	78.5467	76.5248	76.2593	74.8923	78.7962	76.372	78.4729	78.5726	76.81	81.8171	77.3301	78.9107	78.4487	78.5631	78.8359	74.4254	74.3035	77.3112	72.4532	72.3676	78.4772	74.2878	78.4338	74.1369	77.2115	78.6343	78.6495	74.5931	78.3954	76.3727	76.9782	72.3881	72.7833	78.5375	77.0367	74.1917	77.386	75.7101	78.5048
374	P. leptonychotis	76.5498	77.9398	76.5461	78.0791	76.2303	75.4594	76.5517	75.9651	76.0178	76.3905	76.5434	76.2546	76.7838	76.3031	76.2312	76.4518	76.5838	76.3499	75.8017	76.7726	76.3409	76.4233	76.5421	76.5302	77.4672	75.936	76.0412	73.0213	72.9516	76.4998	75.9425	76.5937	75.7436	75.8997	76.5438	76.5404	75.7665	76.3766	76.2692	76.4603	73.1738	73.2018	76.5636	76.2872	76.1493	77.032	78.7651	76.4212
375	Pseudomonas sp. J237	76.0786	76.7918	75.806	76.9471	75.7485	74.9081	75.6223	75.495	75.2021	75.9585	75.816	75.558	77.5346	76.0379	75.8405	75.8083	76.0188	75.8115	75.5683	76.1099	75.875	75.7964	76.0682	76.0159	75.6816	75.2444	75.67	72.935	72.8341	75.7556	75.2284	75.9019	74.9817	75.5377	75.8789	75.8584	75.1812	75.9927	75.7496	75.6719	72.8419	73.1422	75.9243	76.095	75.2432	76.2956	76.8575	75.8012
376	P. kermanshahensis	78.5452	77.2927	86.0166	77.5236	77.6771	76.355	76.9905	76.3738	76.6879	78.0919	90.2174	83.763	75.5375	77.8997	85.9229	77.9155	78.8848	78.4564	77.2605	81.378	78.184	78.2173	78.6699	78.5498	76.6672	76.0447	77.6433	72.8805	72.8794	78.2877	76.0581	78.3839	76.2827	77.4356	78.4345	78.466	76.0687	78.5626	85.932	78.8168	73.1642	73.8761	78.2718	80.1345	76.3813	81.5589	78.7895	78.2752
377	P. reidholzensis	78.9523	77.6456	84.6439	77.8173	77.89	76.7666	77.5746	76.6956	77.1186	78.3764	84.7014	83.9281	75.7426	78.1943	83.801	78.239	79.0729	78.7607	77.44	81.7735	78.4664	78.5058	78.9798	78.735	76.8668	76.2804	77.8492	72.9349	72.9497	78.6916	76.2713	78.5693	76.7002	77.8082	78.6313	78.7637	76.292	78.8965	83.8534	79.1018	73.4027	74.2062	78.6374	80.3894	76.7893	82.0038	79.3543	78.4366
378	P. oryzicola	78.9193	77.6201	86.4062	77.8471	77.8858	76.6702	77.2877	76.7063	76.9883	78.454	86.3956	84.0146	75.6965	78.1853	87.9253	78.2226	79.1179	78.8748	77.3218	81.7066	78.2945	78.4838	78.9887	78.7829	76.8554	76.2178	77.8381	73.1579	73.2915	78.7271	76.2117	78.6343	76.5566	77.7513	78.6485	78.64	76.2618	78.8487	87.9827	79.2433	73.8447	74.2208	78.6172	80.1662	76.5711	81.9499	79.2183	78.5063
379	P. fluvialis	76.0471	77.1187	76.597	78.3942	75.6927	76.4655	77.5376	76.7696	77.1783	75.6278	76.6061	76.5474	75.2292	75.5058	76.4479	75.5425	76.2832	76.517	75.2198	76.6038	75.7305	75.8264	76.3079	76.0766	77.1335	76.4874	75.6574	73.4357	73.2072	75.8843	76.4903	75.8524	76.7275	75.3833	75.7761	75.797	76.189	76.0229	76.4248	76.339	73.5667	74.0659	76.0315	76.0022	76.9211	77.0241	79.352	75.6765
380	P. argentinensis	77.3696	87.8344	77.9941	79.8106	76.7535	77.0158	77.993	77.3822	77.792	76.8935	77.8099	77.766	76.6936	76.7813	77.5712	76.7388	77.5916	77.6285	76.0113	77.9748	76.8385	77.1837	77.5002	77.4019	78.8181	77.1357	76.596	73.4282	73.2216	77.2407	77.1416	77.219	77.161	76.5541	77.2048	77.1545	76.65	77.4141	77.5766	77.7109	73.6736	74.1782	77.2272	77.164	77.4184	78.5737	80.2501	77.0261
381	P. seleniipraecipitans	77.0137	84.1012	77.2918	78.8826	76.429	76.4085	77.4082	76.8465	77.0103	76.6646	77.1335	76.9837	76.4748	76.6101	76.8096	76.3853	77.0312	77.0208	75.758	77.3277	76.5834	76.6046	77.0897	76.9621	77.8857	76.4321	76.3313	73.0704	73.1185	76.7509	76.4302	76.6451	76.5205	76.2406	76.7025	76.6154	76.2362	76.9252	76.8819	77.0517	73.3139	73.9491	76.7472	76.6988	76.8385	77.754	79.3131	76.507
382	P. typographi	76.3538	75.4844	77.1315	75.8479	75.8538	74.9389	75.2986	74.6859	75.2172	76.0342	77.0035	77.006	74.5403	76.0364	76.7926	76.1145	76.9364	76.6924	75.637	77.0102	76.0994	76.3708	76.5232	76.5084	74.653	74.6668	75.5997	72.3511	72.268	76.5212	74.6607	76.4715	74.5857	75.8019	76.5443	76.3831	74.7206	76.2874	76.8702	77.0293	72.5897	73.0613	76.6086	76.7888	74.8032	77.6764	76.6896	76.2864
383	P. oryzihabitans	75.7247	76.3138	76.4831	77.0532	74.9476	76.2976	76.6033	75.9928	76.4129	75.1537	76.3581	76.4192	74.4408	75.053	75.9694	74.9115	76.0219	76.1724	74.5547	76.2491	75.1819	75.3744	75.7482	75.5964	75.5215	75.6268	74.7934	73.137	73.0603	75.3863	75.623	75.413	75.7304	75.0115	75.4572	75.4696	75.3629	75.6974	76.0496	76.1131	73.4139	73.9429	75.5167	75.3754	75.8092	76.8319	78.0218	75.3061
384	P. quercus	75.7492	74.9634	76.2792	75.2946	75.6162	74.2915	74.8376	74.2216	74.7126	75.5312	76.322	76.2583	74.3072	75.4508	76.2707	75.6525	76.208	76.0835	75.4019	76.3979	75.672	75.8479	75.75	76.0064	74.1063	74.2254	75.369	72.0892	72.2853	75.9489	74.2293	76.0333	74.1293	75.5634	75.9261	75.8716	74.3892	75.6207	76.3032	76.4275	72.4751	72.7667	76.0586	76.2026	74.2444	76.9176	75.9428	75.8543
385	P. psychrophila	79.713	76.2634	77.2698	76.2641	78.3467	75.0686	75.7349	74.852	75.415	79.4484	77.4259	77.0816	75.489	79.8049	77.1398	79.2659	79.7231	77.7155	82.595	78.2501	79.8802	79.3862	79.666	79.944	75.018	75.204	78.2549	72.6283	73.5562	79.3344	75.2158	79.49	74.7711	77.9136	79.4662	79.594	75.5341	79.4287	77.2479	77.8753	73.5278	74.0353	79.3997	77.8682	74.8466	78.461	76.8788	79.4148
386	P. chlororaphis subsp. aureofaciens	83.0939	77.7508	79.6412	78.0457	79.4362	76.7356	77.4755	76.7729	77.0322	82.3228	79.7755	79.3539	76.0881	82.7423	79.1173	81.6169	82.9961	79.6497	79.8656	80.6943	83.2245	81.9566	83.2985	83.3423	77.0538	76.5092	79.268	73.4035	73.4484	82.1506	76.5003	82.1562	76.7987	79.3276	82.2759	82.3234	76.827	82.8145	79.2488	79.9465	73.7521	74.3435	81.9257	79.7709	76.8341	81.0731	79.3885	81.778
387	P. baltica	79.1945	77.1913	79.0153	77.4027	78.2747	76.0637	76.8304	76.0569	76.5386	78.7031	79.0863	78.8568	75.5715	78.8496	78.634	78.474	79.5427	78.8854	77.7462	79.6829	78.7177	78.8085	79.3308	79.2145	76.6054	76.0355	78.1547	73.0863	72.7937	78.9452	76.0284	78.8731	76.0595	78.1232	78.9078	78.8838	76.0231	79.0604	78.6532	88.4646	73.0527	73.7455	78.9632	78.8384	76.2548	80.2469	78.6383	78.6553
388	P. guineae	76.5143	77.797	76.255	78.042	76.187	75.3503	76.3646	75.6664	75.7993	76.2873	76.268	76.0563	76.7185	76.232	76.0567	76.2874	76.5584	76.2764	75.6425	76.6765	76.2669	76.2295	76.531	76.4137	77.3486	75.7824	75.9553	73.0333	72.7709	76.2921	75.7898	76.3562	75.6913	75.7674	76.3761	76.3728	75.6225	76.3587	76.097	76.3242	72.9951	73.2703	76.5014	76.0154	75.9798	76.7606	78.4181	76.2578
389	P. tremae	78.1809	75.9027	77.0181	75.9775	86.2145	75.0001	75.5081	75.1288	75.1035	77.9967	77.1247	76.9023	74.984	78.1701	76.8854	77.6067	78.2915	79.0866	77.2917	77.6194	78.1683	77.7678	78.1673	78.3243	75.0258	75.0966	85.6302	72.7038	72.5344	77.8326	75.1001	77.8455	74.9186	78.7244	77.844	77.9737	75.2601	78.0854	76.9657	77.6876	72.8781	73.3114	77.8356	77.3048	75.1089	78.1221	76.8537	77.7312
[truncated: 341 more columns]

## Sheet: TableS5
Table S5. Phenotypic traits characterizing P. chaetocerotis 536T and the closest type strains: 1, P. chaetocerotis sp. nov. 536T; 2, P. toyotomiensis JCM 15604T; 3, P. chengduensis DSM 26382T. (-) indicates no utilisation, (w) weak utilization, and (+) good utilisation.
Characteristics	1	2	3
Hydrolysis of:
Gelatin	-	-	-
Tween 40	+	+	w
Growth at/with:
4°C	-	+	+
41°C	+	+	+
pH 10	+	+	+
8% NaCl	+	+	+
Aztreonam	+	-	-
Fusidic acid	w	-	-
Niaproof 4	w	+	+
Tetrazolium blue	+	+	+
Potassium tellurite	+	+	+
Sodium bromate	w	w	-
Reduction of nitrates to nitrites	+	-	+
Oxidase	-	+	+
Substrate utilization in Biolog GEN III:
Dextrin	w	-	-
D-Mannitol	w	w	-
D-Galactose	w	w	-
D-Melibiose	-	w	-
3-Methylglucose	-	w	-
Methylpyruvate	+	w	w
Glycyl-L-proline	+	w	w
L-Alanine	+	+	w
L-Arginine	w	+	w
L-Serine	+	+	w
D-Serine	w	w	-
ɣ-Aminobutyric acid	+	w	-
α-Hydroxybutyric acid	w	-	-
α-Ketoglutaric acid	+	+	w
Acetoacetic acid	w	-	-
D-Malic acid	w	-	-
Propionic acid	+	w	w
Quinic acid	+	+	-
D-Saccharic acid	+	+	w
Bromosuccinic acid	w	w	-
Formic acid	w	w	-

## Sheet: TableS6
Table S6. Fatty acid composition of P. chaetocerotis 536T and the closest type strains: 1, P. chaetocerotis sp. nov. 536T; 2, P. toyotomiensis JCM 15604T; 3, P. chengduensis DSM 26382T.
Fatty acid	1	2	3
Saturated
C10:0	0.16	0.14	0.2
C11:0	0.27	0.16	0.17
C12:0	8.68	6.63	9.22
C13:0	0.29	0.16	0.16
C14:0	0.37	0.43	0.31
C16:0	15.69	16.96	15.79
C17:0	1.45	1.54	0.91
C18:0	0.39	0.51	0.41
Unsaturated
C15:1 ω6c	0.43	0.33	0.19
C17:1 ω6c	2.49	1.38	-
C17:1 ω8c	1.76	2.59	1.36
C18:1 ω7c	35.81	38.07	39.99
11-methyl-C18:1 ω7c	0.21	-	-
Hydroxy
C9:0 3-OH	0.11	0.16	-
C10:0 3-OH	4.41	4.88	4.09
C11:0 3-OH	0.42	0.49	0.26
C12:0 2-OH	0.13	0.13	0.16
C12:0 3-OH	3.4	4.3	4.33
C12:1 3-OH	-	0.21	-
Cyclopropane acids
C17:0 cyclo	-	-	1.48
Iso-branched
iso-C16:0	0.13	0.21	-
iso-C17:0	0.21	-	0.2
Summed features
C16:1 ω7c/iso-C15:0 2-OH	22.9	20.45	20.43

## Sheet: TableS7
TableS7: Ectoine biosynthetic genes. The environmental strains examined in this study are highlighted in bold.
Species	Strain	EctR/MarR	EtcA	EctB	EctC	EctD/Phy	Ask
Aliivibrio fischeri	ATCC 7744	WP_012535415.1	WP_038155704.1	WP_063666869.1	WP_054775210.1	-	WP_155661865.1
Aurantimonas manganoxydans	DSM 21871	EAS50364.1	EAS50363.1	EAS50362.1	EAS50361.1	-	EAS50360.1
Maritimibacter alkaliphilus	DSM 100037	EAQ13155.1	EAQ13156.1	EAQ13157.1	EAQ13158.1	-	EAQ13159.1
Oceanicola granulosus	DSM 15982	EAR51509.1	EAR51508.1	EAR51507.1	EAR51506.1	-	EAR51505.1
Pseudooceanicola batsensis	DSM 15984	EAQ04706.1	EAQ04707.1	EAQ04708.1	EAQ04709.1	-	EAQ04710.1
Saccharophagus degradans	DSM 17024	WP_011467670.1	WP_226986473.1	WP_011467672.1	WP_011467673.1	-	WP_011467674.1
Sagittula stellata	DSM 11524	WP_005862534.1	WP_005862532.1	WP_005862531.1	WP_005862529.1	-	WP_005862526.1
Teredinibacter turnerae	DSM 15152	WP_015816984.1	WP_015818239.1	WP_015817633.1	WP_015819426.1	-	WP_015818832.1
Neptuniibacter caesariensis	CCUG 52065	EAR60187.1	EAR60186.1	EAR60185.1	EAR60184.1	EAR60183.1	-
Alcanivorax borkumensis	DSM 11573	WP_035458838.1	WP_011589428.1	WP_035458840.1	WP_011589430.1	-	-
Hyphomonas neptunium	ATCC 15444	WP_011646646.1	WP_011646647.1	WP_011646648.1	WP_011646649.1	WP_233352024.1	WP_011646651.1
Roseovarius nubinhibens	DSM 15170	EAP77459.1	EAP77460.1	EAP77461.1	EAP77462.1	EAP77463.1	EAP77464.1
Sphingopyxis alaskensis	DSM 13593	WP_011543217.1	WP_153802818.1	WP_011543219.1	WP_011543220.1	WP_011543221.1	WP_011543222.1
Marinomonas polaris	DSM 16579	-	SHF46820.1	SHF46857.1	SHF46891.1	SHF46927.1	SHF46966.1
Halopseudomonas bauzanensis	BZ93 = DSM 22558	-	SER59190.1	SER59164.1	SER59140.1	SER59113.1	SER59082.1
Halopseudomonas formosensis	JCM 18415	-	SFQ89563.1	SFQ89566.1	SFQ89567.1	SFQ89571.1	SFQ89572.1
Halopseudomonas gallaeciensis	V113	-	RGP56435.1	RGP56434.1	RGP56433.1	RGP56432.1	RGP56431.1
Halopseudomonas litoralis	2SM5	-	SDR93879.1	SDR93755.1	SDR93712.1	SDR93655.1	SDR93594.1
Halopseudomonas nanhaiensis	SCS 2-3 = JCM 34440	-	UAW99993.1	UAW99271.1	UAW99270.1	UAW99269.1	UAW99268.1
Halopseudomonas pachastrellae	JCM 12285	-	SFM00776.1	SFM00748.1	SFM00724.1	SFM00701.1	SFM00675.1
Halopseudomonas pertucinogena	LMG 1874	-	GGI98390.1	GGI98418.1	GGI98421.1	GGI98433.1	GGI98444.1
Halopseudomonas profundi	M5	-	WP_150299267.1	WP_150299268.1	WP_150299269.1	WP_150299270.1	WP_150299271.1
Halopseudomonas sabulinigri	JCM 14963 = KCTC 22137	-	SDS16266.1	SDS16301.1	SDS16341.1	SDS16414.1	SDS16461.1
Halopseudomonas saudimassiliensis	12M76	-	CEF27489.1	CEF27488.1	CEF27487.1	CEF27486.1	CEF27485.1
Halopseudomonas saliphila	16W4-4-3 = KCTC 72619	-	WP_150305748.1	WP_150305747.1	WP_150305746.1	WP_150305745.1	WP_150305744.1
Halopseudomonas xiamenensis	JCM 13530	-	WP_185266292.1	WP_185266293.1	WP_185266294.1	WP_185266295.1	WP_185266296.1
Halopseudomonas xinjiangensis	NRRLB-51270	-	SDR90701.1	SDR90666.1	SDR90605.1	SDR90559.1	SDR90482.1
Halopseudomonas sp. #1	gcc21	-	QJD58812.1	QJD58813.1	QJD58814.1	QJD58815.1	QJD58816.1
Halopseudomonas sp. #2	NAT64	-	MAQ49572.1	MAQ49571.1	MAQ49570.1	MAQ49569.1	MAQ49568.1
Stutzerimonas balearica	DSM 6083 = CIP 105297	-	AJE17182.1	AJE17183.1	AJE17184.1	AJE17185.1	AJE17186.1
	SP133	-	MBB60928.1	MBB60929.1	MBB60930.1	MBB60931.1	MBB60932.1
Stutzerimonas chloritidismutans	AW-1	-	ESR00013.1	ESR00012.1	ESR00011.1	ESR00010.1	ESR00009.1
Stutzerimonas lopnurensis	AL-54 = NRRL B-59987	-	MBE7374071.1	MBE7374072.1	MBE7374073.1	MBE7374074.1	MBE7374075.1
Stutzerimonas nitrititolerans	GL14 = NBRC 113853	-	RMI02795.1	RMI02796.1	RMI02797.1	RMI02798.1	RMI02799.1
Stutzerimonas perfectomarina	ATCC 14405 = CCUG 16156	-	EHY78626.1	EHY78627.1	EHY78628.1	EHY78629.1	EHY78630.1
Stutzerimonas saudiphocaensis	20 BN	-	CDZ95422.1	CDZ95421.1	CDZ95420.1	CDZ95419.1	CDZ95418.1
Stutzerimonas songnenensis	NEAU-ST5-5	-	RMH96897.1	RMH96898.1	RMH96899.1	RMH96900.1	RMH96901.1
Stutzerimonas stutzeri	CGMCC 1.1803 = ATCC 17588	-	AEJ03527.1	AEJ03526.1	AEJ03525.1	AEJ03524.1	AEJ03523.1
	MED-G74	-	RCL48566.1	RCL48565.1	RCL48564.1	RCL48563.1	short
	MCMED-45	-	MBA4691450.1	MBA4691451.1	MBA4691452.1	MBA4691453.1	MBA4691454.1
Stutzerimonas urumqiensis	T3	-	WP_120997360.1	WP_120997362.1	WP_120997364.1	WP_120997366.1	WP_120997368.1
Stutzerimonas xanthomarina	LMG 23572 = CCUG 46543	-	SEH56242.1	SEH56225.1	SEH56206.1	SEH56192.1	SEH56174.1
Stutzerimonas zhaodongensis	DSM 27559	-	RMH87817.1	RMH87818.1	RMH87819.1	RMH87862.1	RMH87820.1
Stutzerimonas sp. #1	MCMED-44	-	MBA4725452.1	MBA4725453.1	MBA4725454.1	MBA4725455.1	MBA4725456.1
Stutzerimonas sp. #2	MTM4	-	QXY92840.1	QXY92839.1	QXY92838.1	QXY92837.1	QXY92836.1
Stutzerimonas sp. #3	SST3	-	incomplete; partial in the middle of a contig;missing C-terminus	NKQ09201.1	NKQ09202.1	NKQ09203.1	frameshifted
Stutzerimonas sp. #4	Q2-TVGA-2	-	incomplete; partial in the middle of a contig;missing C-terminus	WP_219919970.1	WP_181296226.1	WP_219919969.1	WP_181296225.1
Stutzerimonas sp. #5	9AG	-	VXD00844.1	VXD00850.1	VXD00857.1	VXD00860.1	VXD00864.1
	SAT88	-	MAX89189.1	MAX89190.1	MAX89191.1	MAX89192.1	MAX89193.1
	UBA10494	-	HCC62336.1	HCC62337.1	HCC62338.1	SHORT	HCC62339.1
Stutzerimonas sp. #6	MT-1	-	WP_045422579.1	WP_045422581.1	WP_045422582.1	WP_045431388.1	WP_045422584.1
	10B238	-	KJJ62282.1	KJJ62281.1	KJJ62280.1	KJJ62356.1	KJJ62279.1
Mariprofundus ferrooxydans	DSM 23021	-	EAU54345.1	EAU54344.1	EAU54343.1	-	EAU54342.1
Vibrio parahaemolyticus	DSM10027	-	KKI08340.1	KKI08339.1	KKI08338.1	-	KKI08337.1
Halopseudomonas aestusnigri	VGXO14 = CECT 8317	-	OWL91170.1	OWL91169.1	OWL91168.1	-	OWL91167.1
	UBA 9027	-	HBT56935.1	HBT56936.1	HBT56937.1	-	HBT56938.1
Halopseudomonas laoshanensis	KCTC 62385	-	KAA0695314.1	KAA0694700.1	KAA0694701.1	-	KAA0695315.1
Halopseudomonas neustonica	SSM26 = KCCM 43193	-	ROZ88360.1	ROZ88359.1	ROZ88358.1	-	ROZ88357.1
	5Ae-yellow	-	MBA6420327.1	MBA6420328.1	MBA6420329.1	-	MBA6420330.1
Halopseudomonas oceani	DSM 100277	-	POB04311.1	POB04312.1	POB04313.1	-	POB04314.1
Halopseudomonas pelagia	CL-AP6 = JCM 15562	-	WP_022962801.1	WP_022962800.1	WP_022962799.1	-	WP_028614839.1
Halopseudomonas phragmitis	S-6-2 = KCTC 52539	-	AQZ95029.1	AQZ95028.1	AQZ95027.1	-	AQZ95026.1
Halopseudomonas salegens	CECT 8338	-	SDU17954.1	SDU17971.1	SDU17986.1	-	SDU18002.1
Halopseudomonas salina	XCD-X85	-	WP_150278467.1	WP_150278466.1	WP_150278465.1	-	WP_150278464.1
Halopseudomonas yangmingensis	DSM 24213	-	SFM84497.1	SFM84473.1	SFM84451.1	-	SFM84434.1
Blastopirellula marina	DSM 3645	-	EAQ79289.1	EAQ79288.1	EAQ79287.1	EAQ79286.1	-
Hahella chejuensis	KCTC 2396	-	WP_148212509.1	WP_011395440.1	WP_011395439.1	WP_041599298.1	-
Mycolicibacterium vanbaalenii	DSM 7251	-	WP_011782415.1	WP_011782414.1	WP_011782413.1	WP_203431659.1	-
Nitrosopumilus maritimus	ATCC TSD-97	-	WP_012215729.1	WP_012215728.1	WP_012215727.1	WP_012215726.1	-
Halorhodospira halophila	DSM 244	-	WP_011814518.1	WP_041595586.1	WP_011814520.1	-	-
Nitrococcus mobilis	ATCC 25380	-	EAR22209.1	EAR22210.1	EAR22211.1	-	-
Oceanobacillus iheyensis	DSM 14371	-	WP_041544082.1	WP_011064921.1	WP_011064922.1	-	-
Stutzerimonas kirkiae	P4C = NCPPB 4674	-	-	TBV06393.1	TBV06392.1	-	TBV06391.1
Stutzerimonas nosocomialis	CCUG 58779	-	-	TLX54824.1	TLX54754.1	TLX54753.1	TLX54823.1

## Sheet: TableS8
Table S8: Non-NRPS BGCs for secondary metabolites production.
				Photo-protectants/Antioxidants																				Communication				Siderophores
				APE	Hybrid APE-DAR	Carotenoids							Pyrroloquinoline-like											Quorum Sensing (AHL; LuxI/R homologs)				Acinetoferrin-like
Genus	Group/Subgroup	Species	Strain			CrtE	idi	CrtX	CrtY	CrtI	CrtB	CrtZ	pqqF	pqqA	pqqB	pqqC	pqqD	pqqE	pqqM	pqqJ	pqqK	pqqI	pqqH	I1	R1	I2	R2	ActA	X	AcbA	AcbB	AcbC	AcbD	ActB	ActC	ActD
Halopseudomonas
	-	Halopseudomonas sp. #1	gcc21	v1	v2	+	+	+	+	+	+	+	-	-	-	-	-	-	-	-	-	-	-					QJD58246.1	QJD58247.1	QJD58248.1	QJD58249.1	QJD58250.1	QJD58251.1	QJD58252.1	QJD58253.1	QJD58254.1
		H. neustonica	5Ae-yellow			-	-	-	-	-	-	-	-	-	-	-	-	-	-	-	-	-	-
		H. aestusnigri	UBA9027			-	-	-	-	-	-	-	-	-	-	-	-	-	-	-	-	-	-
		Halopseudomonas sp. #2	NAT64			-	-	-	-	-	-	-	-	+	+	+	+	+	+	+	+	-	-
Stutzerimonas
	-	S. balearica	SP133			-	-	-	-	-	-	-	-	+	+	+	+	+	+	-	-	-	-
		S. stutzeri	MED-G74			+	+	+	+	+	-	+	-	-	-	-	-		-	-	-	-	-
		Stutzerimonas sp. #1	MCMED-44	v1		+	+	+	+	+	+	+	-	+	+	+	+	+	+	-	-	-	-
		Stutzerimonas sp. #2	MTM4	v1		+	+	+	+	+	+	+	-	+	+	+	+	+	+	-	-	-	-
		Stutzerimonas sp. #3	SST3	v1		-	-	-	-	-	-	-	-	+	+	+	+	+	+	-	-	-	-
		Stutzerimonas sp. #4	Q2-TVGA-2	v1		-	-	-	-	-	-	-	-	+	+	+	+	+	+	-	-	-	-
		Stutzerimonas sp. #5	9AG	v1	v3	+	+	+	+	+	+	+	-	-	+	+	+	+	+	-	-	-	-
		Stutzerimonas sp. #6	MT-1	v1		+	+	+	+	+	+	+	-	+	+	+	+	+	+	-	-	-	-
		S. chloritidismutans	IN922			-	+	+	+	+	+	+	-	+	+	+	+	+	+	-	-	-	-
Pseudomonas
	P. oryzihabitans	Pseudomonas sp. #1	MS15a(2019)	v1		+	+	+	+	+	+	+	+	+	+	+	+	+	-	-	-	-	-
	P. aeruginosa	P. aeruginosa	AFW1			-	-	-	-	-	-	-	-	+	+	+	+	+	+	-	-	-	-	MBM2588583.1	MBM2588584.1	MBM2588202.1
	P. alcaligenes	Pseudomonas sp. #2	8AS	v1	v3	-	-	-	-	-	-	-	-	-	+	+	+	+	+	-	-	-	-
	P. oleovorans	Pseudomonas sp. #3	536		v1	-	-	-	-	-	-	-	-	+	+	+	+	+	+	-	-	-	-
		Pseudomonas sp. #4	8O		v1	-	-	-	-	-	-	-	-	+	+	+	+	+	+	-	-	-	-
		Pseudomonas sp. #5	ARS733			-	-	-	-	-	-	-	-	-	-	-	-	-	-	-	-	-	-
	P. anguilliseptica	P. marincola	MS19	v1		-	-	-	-	-	-	-	-	-	-	-	-	-	-	-	-	-	-
		Pseudomonas sp. #6	UBA2684			-	-	-	-	-	-	-	-	-	+	+	+	+	+	-	-	-	-
		Pseudomonas sp. #7	8BK	v2	v3	-	-	-	-	-	-	-	-	-	-	-	-	-	-	-	-	-	-	VXB94891.1	VXB94913.1
		Pseudomonas sp. #8	9AZ	v2	v3	-	-	-	-	-	-	-	-	-	-	-	-	-	-	-	-	-	-
	P. japonica	P. qingdaonensis	SRR3933266			-	-	-	-	-	-	-	+	-	+	+	+	+	+	-	-	+	+	WP_043861164.1	WP_043861163.1
	P. reidholzensis	P. shirazensis	KT-27	v2		+	+	+	+	+	+	-	+	-	+	+	+	+	+	-	-	+	+
	P. vlassakiae	Pseudomonas sp. #9	KH-21-114			-	-	-	-	-	-	-	+	-	+	+	+	+	+	-	-	+	+
	P. putida	Pseudomonas sp. #10	KH-20-11			-	-	-	-	-	-	-	+	-	+	+	+	+	+	-	-	+	+
	P. fragi	P. weihenstephanensis	TAA207	v2		-	-	-	-	-	-	-	+	-	+	+	+	+	+	-	-	+	+
	P. koreensis	Pseudomonas sp. #11	MD195_PC81_125	UD		-	-	-	-	-	-	-	-	-	-	-	-	-	-	-	-	-	-	MBA5982113.1	MBA5982114.1
		Pseudomonas sp. #12	ef1	v2		-	-	-	-	-	-	-	+	+	+	+	+	+	+	+	+	+	+
	P. gessardii	P. shahriarae	PF08	v2		-	-	-	-	-	-	-	+	+	+	+	+	+	-	+	+	+	+	AYG07691.1	AYG07692.1
		Pseudomonas sp. #13	SXM-1	v3		-	-	-	-	-	-	-	+	+	+	+	+	+	-	-	-	+	+
		P. brennerii	TAE6080	v3		-	-	-	-	-	-	-	+	+	+	+	+	+	-	+	+	+	+
	P. fluorescens	P. paracarnis	BTN1	v2		-	-	-	-	-	-	-	+	+	+	+	+	+	-	+	+	+	+	OKO46835.1	OKO46834.1
		P. carnis	J380	v2		-	-	-	-	-	-	-	+	+	+	+	+	+	-	-	-	+	+	QHB00485.1	QHB00486.1
		P. aylmerense	B29B	v2		-	-	-	-	-	-	-	+	+	+	+	+	+	-	-	+	+	+
		Pseudomonas sp. #14	NORP76	v2		-	-	-	-	-	-	-	+	+	+	+	+	+	-	-	-	+	+	MBL1310941.1	MBL1310942.1	MBL1312060.1	MBL1312061.1
UD : undefined fragments

## Sheet: TableS9
Table S9: Known QS genes among Pseudomonas species.
Group / Subgroup	Species	Strains	Proteins	Accesion numbers
P. aeruginosa group	P. aeruginosa	PAO1	LasI/R, RhlI/R	AAG04821.1	AAA25874.1	AAG06864.1	AAG06865.1
P. asplenii subgroup	P. fuscovaginae	UPB0736	PfvI/R, PfsI/R	CAQ15950.2	CAQ15948.2	CBI67625.1	CBI67623.1
P. chlororaphis subgroup	P. chlororaphis subsp. aurantiaca	PB-St2	PhzI/R, AurI/R, CsaI/R	ETD40595.1	ETD40596.1	ETD40527.1	ETD40528.1	ETD37848.1	ETD37849.1
P. corrugata subgroup	P. brassicacearum	DF41	PdfI/R	ADO60820.1	AHC32012.1
	P. corrugata	CFBP 5454	PcoI/R	ABP88724.1	ABP88722.1
	P. fluorescens	F113	Hdts	AAG30826.1
	P. mediterranea	CFBP 5447	PmeI/R	AEX15482.1	AEX15484.1
P. fluorescens subgroup	P. fluorescens	2-79	PhzI/R	AAC18898.1	AAC18899.1
	P. fluorescens	NCIMB 10586	MpuI/R	AAK28505.1	AAK28504.1
	P. fluorescens	BL915	RhlI/R, AfmI/R	AAF61720.1	AAF61719.1	AAF61718.1	AAF61717.1
P. protegens subgroup	P. sessilinigenes	CMR12a	PhzI/R, CmrI/R	ADN06869.1	ADN06870.1	ADN34748.1	ADN34749.1
P. putida group	P. anuradhapurensis	RD8MR3	PprI/R	CAO85747.1	CAO85746.1
	P. capeferrum	WCS358	PpuI/R	CAF32978.1	CAF32980.1
	P. putida	PCL1445	PpuI/R	AAZ80476.1	AAZ80478.1
	P. wayambapalatensis	RW10S2	PmrI/R	CAO85749.1	CAO85748.1

## Sheet: TableS10
Table S10: NRPS BGCs for secondary metabolites production.
				Siderophores																																													Other NRPS BGCs
				Pyochelin/Enantio-pyochelin										PvdL homologs	Gene (modules)	Pyoverdine BGC	Gene (modules)	Unchracterized siderophore1		Pseudomonine							Amonabactin BGC								Enterobactin-like														CLP BGC
Genus	Group/Subgroup	Species	Strain	PchA	PchB	PchC	PchD	PchR	PchE	PchF	PchG	PchH	PchI			PvdIJD homologs		NRPS	Gene (module)								EntC	EntE	EntB	AmoF	EntA	AmoG	AmoH	EntH	EntA	EntB	EntE	EntC	FepB	EntS	FepD	FepG	FepC	FepE	EntF	Fes	FepA	EntD	NRPS Accession numbers
Halopseudomonas																				PmsG	PmsF	PmsD	PmsC	PmsE	PmsA	PmsB
	-	Halopseudomonas sp. #1	gcc21	-	-	-	-	-	-	-	-	-	-	-	-	-	-	-	-	-	-	-	-	-	-	-	-	-	-	-	-	-	-	-	-	-	-	-	-	-	-	-	-	-	-	-	-	-	-
		H. neustonica	5Ae-yellow	-	-	-	-	-	-	-	-	-	-	-	-	-	-	-	-	-	-	-	-	-	-	-	-	-	-	-	-	-	-	-	-	-	-	-	-	-	-	-	-	-	-	-	-	-	-
		H. aestusnigri	UBA9027	-	-	-	-	-	-	-	-	-	-	-	-	-	-	-	-	-	-	-	-	-	-	-	-	-	-	-	-	-	-	-	-	-	-	-	-	-	-	-	-	-	-	-	-	-	-
		Halopseudomonas sp. #2	NAT64	-	-	-	-	-	-	-	-	-	-	-	-	-	-	-	-	-	-	-	-	-	-	-	-	-	-	-	-	-	-	-	-	-	-	-	-	-	-	-	-	-	-	-	-	-	-
Stutzerimonas
	-	S. balearica	SP133	-	-	-	-	-	-	-	-	-	-	-	-	-	-	-	-	-	-	-	-	-	-	-	MBB60052.1	MBB60053.1	MBB60054.1	MBB60055.1	MBB60056.1	MBB60057.1	MBB60058.1	-	-	-	-	-	-	-	-	-	-	-	-	-	-	-	-
		S. stutzeri	MED-G74	-	-	-	-	-	-	-	-	-	-	-	-	-	-	-	-	-	-	-	-	-	-	-	-	-	-	-	-	-	-	-	-	-	-	-	-	-	-	-	-	-	-	-	-	-	-
		Stutzerimonas sp. #1	MCMED-44	-	-	-	-	-	-	-	-	-	-	-	-	-	-	-	-	-	-	-	-	-	-	-	-	-	-	-	-	-	-	-	-	-	-	-	-	-	-	-	-	-	-	-	-	-	-
		Stutzerimonas sp. #2	MTM4	-	-	-	-	-	-	-	-	-	-	-	-	-	-	-	-	-	-	-	-	-	-	-	QXY90757.1	QXY90756.1	QXY90755.1	QXY90754.1	QXY90753.1	QXY90752.1	QXY90751.1	-	-	-	-	-	-	-	-	-	-	-	-	-	-	-	-
		Stutzerimonas sp. #3	SST3	-	-	-	-	-	-	-	-	-	-	-	-	-	-	-	-	-	-	-	-	-	-	-	-	-	-	-	-	-	-	-	-	-	-	-	-	-	-	-	-	-	-	-	-	-	-
		Stutzerimonas sp. #4	Q2-TVGA-2	-	-	-	-	-	-	-	-	-	-	-	-	-	-	-	-	-	-	-	-	-	-	-	-	-	-	-	-	-	-	-	-	-	-	-	-	-	-	-	-	-	-	-	-	-	-
		Stutzerimonas sp. #5	9AG	-	-	-	-	-	-	-	-	-	-	-	-	-	-	-	-	-	-	-	-	-	-	-	VXC58069.1	VXC58049.1	VXC58011.1	VXC57982.1	VXC57951.1	VXC57932.1	VXC57902.1	-	-	-	-	-	-	-	-	-	-	-	-	-	-	-	-
		Stutzerimonas sp. #6	MT-1	-	-	-	-	-	-	-	-	-	-	-	-	-	-	-	-	-	-	-	-	-	-	-	WP_045431787.1	WP_045427036.1	WP_045427039.1	WP_045427042.1	WP_045427045.1	WP_045427048.1	WP_045427051.1	-	-	-	-	-	-	-	-	-	-	-	-	-	-	-	-
		S. chloritidismutans	IN922	-	-	-	-	-	-	-	-	-	-	-	-	-	-	-	-	-	-	-	-	-	-	-	-	-	-	-	-	-	-	-	-	-	-	-	-	-	-	-	-	-	-	-	-	-	-
Pseudomonas
	P. oryzihabitans	Pseudomonas sp. #1	MS15a(2019)	-	-	-	-	-	-	-	-	-	-	-	-	-	-	NRH41097.1; NRH41098.1	2 (3-4)	-	-	-	-	-	-	-	-	-	-	-	-	-	-	-	NRH43090.1	NRH43091.1	NRH43092.1	NRH43093.1	NRH43094.1	NRH43095.1	NRH43096.1	NRH43097.1	NRH43098.1	-	NRH43099.1	NRH43101.1	NRH43102.1	-	-
	P. aeruginosa	P. aeruginosa	AFW1	MBM2584494.1	MBM2584493.1	MBM2584492.1	MBM2584491.1	MBM2584490.1	MBM2584489.1	MBM2584488.1	-	-	-	MBM2586515.1	1 (3)	fragments	-	-	-	-	-	-	-	-	-	-	-	-	-	-	-	-	-	-	-	-	-	-	-	-	-	-	-	-	-	-	-	-	-
	P. alcaligenes	Pseudomonas sp. #2	8AS	-	-	-	-	-	-	-	-	-	-	-	-	-	-	-	-	-	-	-	-	-	-	-	-	-	-	-	-	-	-	-	-	-	-	-	-	-	-	-	-	-	-	-	-	-	-
	P. oleovorans	Pseudomonas sp. #3	536	-	-	-	-	-	-	-	-	-	-	-	-	-	-	MBZ9666779.1; fragments	2 (3-X)	-	-	-	-	-	-	-	-	-	-	-	-	-	-	-	-	-	-	-	-	-	-	-	-	-	-	-	-	-	-
		Pseudomonas sp. #4	8O	-	-	-	-	-	-	-	-	-	-	-	-	-	-	VXC26828.1; VXC26875.1	2 (3-4)	-	-	-	-	-	-	-	-	-	-	-	-	-	-	-	-	-	-	-	-	-	-	-	-	-	-	-	-	-	-
		Pseudomonas sp. #5	ARS733	-	-	-	-	-	-	-	-	-	-	-	-	-	-	-	-	-	-	-	-	-	-	-	-	-	-	-	-	-	-	-	-	-	-	-	-	-	-	-	-	-	-	-	-	-	-
	P. anguilliseptica	P. marincola	MS19	-	-	-	-	-	-	-	-	-	-	-	-	-	-	-	-	-	-	-	-	-	-	-	-	-	-	-	-	-	-	-	-	-	-	-	-	-	-	-	-	-	-	-	-	-	-
		Pseudomonas sp. #6	UBA2684	-	-	-	-	-	-	-	-	-	-	-	-	-	-	-	-	-	-	-	-	-	-	-	-	-	-	-	-	-	-	-	-	-	-	-	-	-	-	-	-	-	-	-	-	-	-
		Pseudomonas sp. #7	8BK	-	-	-	-	-	-	-	-	-	-	-	-	-	-	-	-	-	-	-	-	-	-	-	VXB79884.1	VXB79863.1	VXB79785.1	VXB79756.1	VXB79663.1	VXB79637.1	VXB79625.1	-	-	-	-	-	-	-	-	-	-	-	-	-	-	-	-
		Pseudomonas sp. #8	9AZ	-	-	-	-	-	-	-	-	-	-	-	-	-	-	-	-	-	-	-	-	-	-	-	-	-	-	-	-	-	-	-	-	-	-	-	-	-	-	-	-	-	-	-	-	-	-
	P. japonica	P. qingdaonensis	SRR3933266	-	-	-	-	-	-	-	-	-	-	CAJXSV010000011.1	1 (3)	fragments	fragmented	-	-	-	-	-	-	-	-	-	-	-	-	-	-	-	-	-	-	-	-	-	-	-	-	-	-	-	-	-	-	-	-
	P. reidholzensis	P. shirazensis	KT-27	-	-	-	-	-	-	-	-	-	-	POF88596.1	1 (3)	POF88859.1; POF91000.1; POF88861.1	3 (2-1-2)	-	-	-	-	-	-	-	-	-	-	-	-	-	-	-	-	-	-	-	-	-	-	-	-	-	-	-	-	-	-	-	-
	P. vlassakiae	Pseudomonas sp. #9	KH-21-114	-	-	-	-	-	-	-	-	-	-	POG09765.1	1 (3)	POG09602.1; POG09603.1; POG09604.1	3 (1-2-1)	-	-	-	-	-	-	-	-	-	-	-	-	-	-	-	-	-	-	-	-	-	-	-	-	-	-	-	-	-	-	-	-
	P. putida	Pseudomonas sp. #10	KH-20-11	-	-	-	-	-	-	-	-	-	-	POF94641.1	1 (3)	POF94593.1; POF94592.1; POF94591.1; POF94590.1	assembly problem	-	-	-	-	-	-	-	-	-	-	-	-	-	-	-	-	-	-	-	-	-	-	-	-	-	-	-	-	-	-	-	-
	P. fragi	P. weihenstephanensis	TAA207	-	-	-	-	-	-	-	-	-	-	KVV07287.1	1 (3)	KVV06868.1; KVV06867.1	2 (3-3)	-	-	-	-	-	-	-	-	-	-	-	-	-	-	-	-	-	-	-	-	-	-	-	-	-	-	-	-	-	-	-	-
	P. koreensis	Pseudomonas sp. #11	MD195_PC81_125	-	-	-	-	-	-	-	-	-	-	-	-	MBA5982848.1	assembly problem	-	-	-	-	-	-	-	-	-	-	-	-	-	-	-	-	-	-	-	-	-	-	-	-	-	-	-	-	-	-	-	-
		Pseudomonas sp. #12	ef1	-	-	-	-	-	-	-	-	-	-	TSB50402.1	1 (3)	TSB52746.1; TSB52745.1; TSB52744.1	3 (1-2-3)	-	-	-	-	-	-	-	-	-	-	-	-	-	-	-	-	-	-	-	-	-	-	-	-	-	-	-	-	-	-	-	-
	P. gessardii	P. shahriarae	PF08	-	-	-	-	-	-	-	-	-	-	AYG07408.1	1 (3)	AYG07479.1; AYG07480.1; AYG07481.1; AYG07487.1; AYG07488.1; AYG07489.1	6 (3-2-1)-(2-1-2)	-	-	-	-	-	-	-	-	-	-	-	-	-	-	-	-	-	-	-	-	-	-	-	-	-	-	-	-	-	-	-	-
		Pseudomonas sp. #13	SXM-1	QBQ11533.1	QBQ11534.1	QBQ11533.1	QBQ11541.1	QBQ11542.1	QBQ11538.1	QBQ11537.1	QBQ11536.1	QBQ11540.1	QBQ11539.1	QBQ12557.1	1 (3)	QBQ12465.1; QBQ12464.1; QBQ12463.1	3 (3-3-3)	-	-	-	-	-	-	-	-	-	-	-	-	-	-	-	-	-	-	-	-	-	-	-	-	-	-	-	-	-	-	-	QBQ12246.1; QBQ12245.1; QBQ12244.1
		P. brennerii	TAE6080	-	-	-	-	-	-	-	-	-	-	MBT9300751.1	1 (3)	MBT9303851.1 (incomplete); MBT9303850.1; MBT9303849.1	3 (X-2-4)	-	-	-	-	-	-	-	-	-	-	-	-	-	-	-	-	-	-	-	-	-	-	-	-	-	-	-	-	-	-	-	-
	P. fluorescens	P. paracarnis	BTN1	-	-	-	-	-	-	-	-	-	-	OKO50208.1	1 (3)	OKO47077.1; OKO47078.1	2 (4-3)	-	-	OKO46600.1	OKO46599.1	OKO46598.1	OKO46597.1	OKO46596.1	OKO46595.1	OKO46594.1	-	-	-	-	-	-	-	-	-	-	-	-	-	-	-	-	-	-	-	-	-	-	-
		P. carnis	J380	-	-	-	-	-	-	-	-	-	-	QHB00346.1	1 (3)	QHA96406.1; QHA96405.1	2 (4-3)	-	-	-	-	-	-	-	-	-	-	-	-	-	-	-	-	-	-	-	-	-	-	-	-	-	-	-	-	-	-	-	QHA95363.1; QHA95604.1; QHA95605.1
		P. aylmerense	B29B	-	-	-	-	-	-	-	-	-	-	MBS7846755.1	1 (3)	MBS7842025.1; MBS7842024.1; MBS7842023.1	3 (4-3-4)	-	-	-	-	-	-	-	-	-	-	-	-	-	-	-	-	-	-	-	-	-	-	-	-	-	-	-	-	-	-	-	MBS7842393.1; MBS7842015.1; MBS7842014.1
		Pseudomonas sp. #14	NORP76	-	-	-	-	-	-	-	-	-	-	MBL1307128.1	1 (3)	MBL1311370.1; fragments	fragmented	-	-	-	-	-	-	-	-	-	-	-	-	-	-	-	-	-	-	-	-	-	-	-	-	-	-	-	-	-	-	-
1 Awaya, J.D.; DuBois, J.L. Identification, Isolation, and Analysis of a Gene Cluster Involved in Iron Acquisition by Pseudomonas Mendocina Ymp. Biometals 2008, 21, 353–366, doi:10.1007/s10534-007-9124-5.
[truncated: 10 more columns]

[truncated: 3 more sheets: TableS11, TableS12, References]
